# Supplementary material for: The use of Oxford Nanopore native barcoding for complete genome assembly
Source: Gigascience. 2017 Feb 24;6(3):1–6. doi: 10.1093/gigascience/gix001 (PMC5467021; doi:10.1093/gigascience/gix001)
Supplement: Supplement Files [file gix001_supp.zip]

Archive with 10 entries (10 files):
- Supp_Table1.pdf
- Supp_Table2.xlsx
- Supp_Figure1.jpg
- Supp_Figure2.jpg
- Supp_Figure3.jpg
- Supp_Figure4.jpeg
- Supplementary_Analysis.pdf
- DataDescription.docx
- Response_to_Reviewers.pdf
- readme.txt
