# Supplementary material for: The use of Oxford Nanopore native barcoding for complete genome assembly
Source: Gigascience. 2017 Feb 24;6(3):1–6. doi: 10.1093/gigascience/gix001 (PMC5467021; doi:10.1093/gigascience/gix001)
Supplement: Supplement Files [file gix001_supp.zip › Supp_Table2.xlsx]

## Sheet: VariantSummary
SNP pattern	USA300_FPR3757 Chromosome	sequence_1_PosInContg	sequence_1_GenWidePos1	MHO_001 Chromosome	sequence_2_PosInContg	sequence_2_GenWidePos2	Confirmed By Mapping to USA300	SNP by mapping to MHO_001	Repeat_USA300	Repeat_MHO_001	Repeat Region	Ignored	Visual Confirmation of Ambiguities (Tablet/Pileup)
AG	USA300_FPR3757	317	317	NODE_1_length_2857339_cov_20.9061_ID_591	316	316	1	0	0	0	0	0	NA		Summary	Count	Percentage (%)
CG	USA300_FPR3757	5010	5010	NODE_1_length_2857339_cov_20.9061_ID_591	5009	5009	1	0	0	0	0	0	NA		# SNPs identified by Mauve	155	NA
GA	USA300_FPR3757	61025	61025	NODE_1_length_2857339_cov_20.9061_ID_591	60804	60804	1	0	0	0	0	0	NA		SNPs in repeat regions	41	26.4516
CT	USA300_FPR3757	83596	83596	NODE_1_length_2857339_cov_20.9061_ID_591	83376	83376	1	0	0	0	0	0	NA		SNPs Checked by Mapping	114	73.5484
CT	USA300_FPR3757	95850	95850	NODE_1_length_2857339_cov_20.9061_ID_591	95630	95630	1	0	0	0	0	0	NA		SNPs Supported by Mapping	105	92.1053
GT	USA300_FPR3757	99132	99132	NODE_1_length_2857339_cov_20.9061_ID_591	98912	98912	1	0	0	0	0	0	NA		SNPs Not Supported by Mapping	9	7.89474
CT	USA300_FPR3757	167529	167529	NODE_1_length_2857339_cov_20.9061_ID_591	167309	167309	1	0	0	0	0	0	NA		SNPs Supported Visually	6	5.26316
TG	USA300_FPR3757	182746	182746	NODE_1_length_2857339_cov_20.9061_ID_591	182526	182526	1	0	0	0	0	0	NA		No Supported SNPs	111	97.3684
TA	USA300_FPR3757	240358	240358	NODE_1_length_2857339_cov_20.9061_ID_591	240138	240138	1	0	0	0	0	0	NA		No Unsupported SNPs	3	2.63158
CT	USA300_FPR3757	260357	260357	NODE_1_length_2857339_cov_20.9061_ID_591	260137	260137	1	0	0	0	0	0	NA
CT	USA300_FPR3757	265128	265128	NODE_1_length_2857339_cov_20.9061_ID_591	264908	264908	1	0	0	0	0	0	NA
TC	USA300_FPR3757	270510	270510	NODE_1_length_2857339_cov_20.9061_ID_591	270290	270290	1	0	0	0	0	0	NA
CT	USA300_FPR3757	283924	283924	NODE_1_length_2857339_cov_20.9061_ID_591	283704	283704	1	0	0	0	0	0	NA
AC	USA300_FPR3757	292738	292738	NODE_1_length_2857339_cov_20.9061_ID_591	292518	292518	1	0	0	0	0	0	NA
GC	USA300_FPR3757	343036	343036	NODE_1_length_2857339_cov_20.9061_ID_591	342816	342816	1	0	0	0	0	0	NA
GC	USA300_FPR3757	363752	363752	NODE_1_length_2857339_cov_20.9061_ID_591	363532	363532	1	0	0	0	0	0	NA
CT	USA300_FPR3757	376057	376057	NODE_1_length_2857339_cov_20.9061_ID_591	375837	375837	1	0	0	0	0	0	NA
TG	USA300_FPR3757	376231	376231	NODE_1_length_2857339_cov_20.9061_ID_591	376011	376011	1	0	0	0	0	0	NA
GA	USA300_FPR3757	388606	388606	NODE_1_length_2857339_cov_20.9061_ID_591	388386	388386	1	0	0	0	0	0	NA
GA	USA300_FPR3757	396389	396389	NODE_1_length_2857339_cov_20.9061_ID_591	396169	396169	1	0	0	0	0	0	NA
TG	USA300_FPR3757	418267	418267	NODE_1_length_2857339_cov_20.9061_ID_591	418047	418047	1	0	0	0	0	0	NA
TA	USA300_FPR3757	424742	424742	NODE_1_length_2857339_cov_20.9061_ID_591	424522	424522	1	0	0	0	0	0	NA
AT	USA300_FPR3757	425833	425833	NODE_1_length_2857339_cov_20.9061_ID_591	425613	425613	1	0	0	0	0	0	NA
CT	USA300_FPR3757	429073	429073	NODE_1_length_2857339_cov_20.9061_ID_591	428853	428853	1	0	0	0	0	0	NA
AG	USA300_FPR3757	459643	459643	NODE_1_length_2857339_cov_20.9061_ID_591	458144	458144	1	0	0	0	0	0	NA
CA	USA300_FPR3757	467235	467235	NODE_1_length_2857339_cov_20.9061_ID_591	465736	465736	1	0	0	0	0	0	NA
AT	USA300_FPR3757	467549	467549	NODE_1_length_2857339_cov_20.9061_ID_591	466050	466050	1	0	0	0	0	0	NA
GT	USA300_FPR3757	474749	474749	NODE_1_length_2857339_cov_20.9061_ID_591	473250	473250	1	0	0	0	0	0	NA
TC	USA300_FPR3757	556082	556082	NODE_1_length_2857339_cov_20.9061_ID_591	554581	554581	1	0	0	0	0	0	NA
TC	USA300_FPR3757	556291	556291	NODE_1_length_2857339_cov_20.9061_ID_591	554790	554790	1	0	1	1	1	0	NA
GA	USA300_FPR3757	587398	587398	NODE_1_length_2857339_cov_20.9061_ID_591	586547	586547	1	0	0	0	0	0	NA
GA	USA300_FPR3757	618715	618715	NODE_1_length_2857339_cov_20.9061_ID_591	617863	617863	1	0	0	0	0	0	NA
AT	USA300_FPR3757	656344	656344	NODE_1_length_2857339_cov_20.9061_ID_591	655492	655492	1	0	0	0	0	0	NA
AT	USA300_FPR3757	656345	656345	NODE_1_length_2857339_cov_20.9061_ID_591	655493	655493	1	0	0	0	0	0	NA
GT	USA300_FPR3757	656348	656348	NODE_1_length_2857339_cov_20.9061_ID_591	655496	655496	1	0	0	0	0	0	NA
AT	USA300_FPR3757	658463	658463	NODE_1_length_2857339_cov_20.9061_ID_591	657611	657611	1	0	0	0	0	0	NA
TA	USA300_FPR3757	658465	658465	NODE_1_length_2857339_cov_20.9061_ID_591	657613	657613	1	0	0	0	0	0	NA
CA	USA300_FPR3757	672924	672924	NODE_1_length_2857339_cov_20.9061_ID_591	672072	672072	1	0	0	0	0	0	NA
CT	USA300_FPR3757	673141	673141	NODE_1_length_2857339_cov_20.9061_ID_591	672289	672289	1	0	0	0	0	0	NA
AT	USA300_FPR3757	683806	683806	NODE_1_length_2857339_cov_20.9061_ID_591	696310	696310	1	0	0	0	0	0	NA
CT	USA300_FPR3757	699872	699872	NODE_1_length_2857339_cov_20.9061_ID_591	712376	712376	1	0	0	0	0	0	NA
CT	USA300_FPR3757	710176	710176	NODE_1_length_2857339_cov_20.9061_ID_591	722680	722680	1	0	0	0	0	0	NA
CG	USA300_FPR3757	766609	766609	NODE_1_length_2857339_cov_20.9061_ID_591	779113	779113	1	0	0	0	0	0	NA
TC	USA300_FPR3757	769854	769854	NODE_1_length_2857339_cov_20.9061_ID_591	782358	782358	1	0	0	0	0	0	NA
CG	USA300_FPR3757	775199	775199	NODE_1_length_2857339_cov_20.9061_ID_591	787703	787703	1	0	0	0	0	0	NA
AG	USA300_FPR3757	811301	811301	NODE_1_length_2857339_cov_20.9061_ID_591	823805	823805	1	0	0	0	0	0	NA
CT	USA300_FPR3757	880147	880147	NODE_1_length_2857339_cov_20.9061_ID_591	935007	935007	1	0	0	0	0	0	NA
AT	USA300_FPR3757	944692	944692	NODE_1_length_2857339_cov_20.9061_ID_591	985596	985596	1	0	0	0	0	0	NA
AG	USA300_FPR3757	971635	971635	NODE_1_length_2857339_cov_20.9061_ID_591	1012539	1012539	1	0	0	0	0	0	NA
GC	USA300_FPR3757	1011058	1011058	NODE_1_length_2857339_cov_20.9061_ID_591	1051961	1051961	1	0	0	0	0	0	NA
TA	USA300_FPR3757	1049298	1049298	NODE_1_length_2857339_cov_20.9061_ID_591	1090201	1090201	1	0	0	0	0	0	NA
CA	USA300_FPR3757	1067450	1067450	NODE_1_length_2857339_cov_20.9061_ID_591	1108353	1108353	1	0	0	0	0	0	NA
GT	USA300_FPR3757	1124922	1124922	NODE_1_length_2857339_cov_20.9061_ID_591	1165825	1165825	1	0	0	0	0	0	NA
CT	USA300_FPR3757	1162621	1162621	NODE_1_length_2857339_cov_20.9061_ID_591	1203524	1203524	1	0	0	0	0	0	NA
GT	USA300_FPR3757	1188838	1188838	NODE_1_length_2857339_cov_20.9061_ID_591	1229741	1229741	1	0	0	0	0	0	NA
TC	USA300_FPR3757	1215913	1215913	NODE_1_length_2857339_cov_20.9061_ID_591	1256816	1256816	1	0	0	0	0	0	NA
AT	USA300_FPR3757	1269542	1269542	NODE_1_length_2857339_cov_20.9061_ID_591	1310445	1310445	1	0	0	0	0	0	NA
GT	USA300_FPR3757	1274455	1274455	NODE_1_length_2857339_cov_20.9061_ID_591	1315358	1315358	1	0	0	0	0	0	NA
AG	USA300_FPR3757	1286690	1286690	NODE_1_length_2857339_cov_20.9061_ID_591	1327593	1327593	1	0	0	0	0	0	NA
AG	USA300_FPR3757	1286986	1286986	NODE_1_length_2857339_cov_20.9061_ID_591	1327889	1327889	1	0	0	0	0	0	NA
AG	USA300_FPR3757	1295497	1295497	NODE_1_length_2857339_cov_20.9061_ID_591	1336400	1336400	1	0	0	0	0	0	NA
CT	USA300_FPR3757	1332002	1332002	NODE_1_length_2857339_cov_20.9061_ID_591	1372905	1372905	1	0	0	0	0	0	NA
CT	USA300_FPR3757	1354028	1354028	NODE_1_length_2857339_cov_20.9061_ID_591	1394931	1394931	1	0	0	0	0	0	NA
TA	USA300_FPR3757	1355744	1355744	NODE_1_length_2857339_cov_20.9061_ID_591	1396647	1396647	1	0	0	0	0	0	NA
CA	USA300_FPR3757	1355826	1355826	NODE_1_length_2857339_cov_20.9061_ID_591	1396729	1396729	1	0	0	0	0	0	NA
AT	USA300_FPR3757	1363207	1363207	NODE_1_length_2857339_cov_20.9061_ID_591	1404110	1404110	1	0	0	0	0	0	NA
AG	USA300_FPR3757	1415586	1415586	NODE_1_length_2857339_cov_20.9061_ID_591	1456489	1456489	1	0	0	0	0	0	NA
CA	USA300_FPR3757	1421797	1421797	NODE_1_length_2857339_cov_20.9061_ID_591	1462700	1462700	1	0	0	0	0	0	NA
AG	USA300_FPR3757	1424478	1424478	NODE_1_length_2857339_cov_20.9061_ID_591	1465381	1465381	1	0	0	0	0	0	NA
GA	USA300_FPR3757	1532903	1532903	NODE_1_length_2857339_cov_20.9061_ID_591	1573807	1573807	1	0	0	0	0	0	NA
AT	USA300_FPR3757	1533312	1533312	NODE_1_length_2857339_cov_20.9061_ID_591	1574216	1574216	1	0	0	0	0	0	NA
TC	USA300_FPR3757	1620490	1620490	NODE_1_length_2857339_cov_20.9061_ID_591	1661394	1661394	1	0	0	0	0	0	NA
TC	USA300_FPR3757	1654517	1654517	NODE_1_length_2857339_cov_20.9061_ID_591	1682064	1682064	1	0	0	0	0	0	NA
TC	USA300_FPR3757	1687170	1687170	NODE_1_length_2857339_cov_20.9061_ID_591	1714717	1714717	1	0	0	0	0	0	NA
AG	USA300_FPR3757	1694809	1694809	NODE_1_length_2857339_cov_20.9061_ID_591	1722356	1722356	1	0	0	0	0	0	NA
TG	USA300_FPR3757	1696501	1696501	NODE_1_length_2857339_cov_20.9061_ID_591	1724048	1724048	1	0	0	0	0	0	NA
AC	USA300_FPR3757	1765020	1765020	NODE_1_length_2857339_cov_20.9061_ID_591	1792567	1792567	1	0	0	0	0	0	NA
TC	USA300_FPR3757	1774351	1774351	NODE_1_length_2857339_cov_20.9061_ID_591	1801898	1801898	1	0	0	0	0	0	NA
AG	USA300_FPR3757	1821345	1821345	NODE_1_length_2857339_cov_20.9061_ID_591	1848888	1848888	1	0	0	0	0	0	NA
CT	USA300_FPR3757	1888956	1888956	NODE_1_length_2857339_cov_20.9061_ID_591	1916659	1916659	1	0	0	0	0	0	NA
GA	USA300_FPR3757	1926423	1926423	NODE_1_length_2857339_cov_20.9061_ID_591	1954139	1954139	1	0	0	0	0	0	NA
CG	USA300_FPR3757	1939443	1939443	NODE_1_length_2857339_cov_20.9061_ID_591	1967159	1967159	1	0	0	1	1	0	NA
AG	USA300_FPR3757	1944161	1944161	NODE_1_length_2857339_cov_20.9061_ID_591	1971877	1971877	1	0	0	0	0	0	NA
CT	USA300_FPR3757	1957508	1957508	NODE_1_length_2857339_cov_20.9061_ID_591	1985225	1985225	1	0	0	0	0	0	NA
CT	USA300_FPR3757	1957938	1957938	NODE_1_length_2857339_cov_20.9061_ID_591	1985655	1985655	1	0	0	0	0	0	NA
TA	USA300_FPR3757	1959504	1959504	NODE_1_length_2857339_cov_20.9061_ID_591	1987221	1987221	1	0	0	0	0	0	NA
CT	USA300_FPR3757	1961354	1961354	NODE_1_length_2857339_cov_20.9061_ID_591	1989071	1989071	1	0	1	1	1	0	NA
TC	USA300_FPR3757	2009005	2009005	NODE_1_length_2857339_cov_20.9061_ID_591	2036670	2036670	1	0	0	0	0	0	NA
GA	USA300_FPR3757	2147900	2147900	NODE_1_length_2857339_cov_20.9061_ID_591	2132457	2132457	1	0	0	0	0	0	NA
AG	USA300_FPR3757	2268620	2268620	NODE_1_length_2857339_cov_20.9061_ID_591	2252933	2252933	1	0	0	0	0	0	NA
CT	USA300_FPR3757	2273409	2273409	NODE_1_length_2857339_cov_20.9061_ID_591	2257722	2257722	1	0	0	0	0	0	NA
GA	USA300_FPR3757	2273766	2273766	NODE_1_length_2857339_cov_20.9061_ID_591	2258079	2258079	1	0	0	0	0	0	NA
AG	USA300_FPR3757	2276564	2276564	NODE_1_length_2857339_cov_20.9061_ID_591	2260877	2260877	1	0	0	0	0	0	NA
GT	USA300_FPR3757	2278741	2278741	NODE_1_length_2857339_cov_20.9061_ID_591	2263054	2263054	1	0	0	0	0	0	NA
TC	USA300_FPR3757	2322700	2322700	NODE_1_length_2857339_cov_20.9061_ID_591	2306769	2306769	1	0	0	0	0	0	NA
AT	USA300_FPR3757	2352160	2352160	NODE_1_length_2857339_cov_20.9061_ID_591	2336229	2336229	1	0	0	0	0	0	NA
TC	USA300_FPR3757	2373124	2373124	NODE_1_length_2857339_cov_20.9061_ID_591	2357193	2357193	1	0	0	0	0	0	NA
GA	USA300_FPR3757	2406849	2406849	NODE_1_length_2857339_cov_20.9061_ID_591	2390918	2390918	1	0	0	0	0	0	NA
AG	USA300_FPR3757	2432542	2432542	NODE_1_length_2857339_cov_20.9061_ID_591	2416611	2416611	1	0	0	0	0	0	NA
CT	USA300_FPR3757	2457347	2457347	NODE_1_length_2857339_cov_20.9061_ID_591	2441416	2441416	1	0	0	0	0	0	NA
CT	USA300_FPR3757	2492594	2492594	NODE_1_length_2857339_cov_20.9061_ID_591	2476663	2476663	1	0	0	0	0	0	NA
GA	USA300_FPR3757	2631941	2631941	NODE_1_length_2857339_cov_20.9061_ID_591	2616008	2616008	1	0	0	0	0	0	NA
GA	USA300_FPR3757	2646319	2646319	NODE_1_length_2857339_cov_20.9061_ID_591	2630386	2630386	1	0	0	0	0	0	NA
TG	USA300_FPR3757	2685939	2685939	NODE_1_length_2857339_cov_20.9061_ID_591	2670004	2670004	1	0	0	0	0	0	NA
TG	USA300_FPR3757	2708564	2708564	NODE_1_length_2857339_cov_20.9061_ID_591	2692629	2692629	1	0	0	0	0	0	NA
GT	USA300_FPR3757	2719933	2719933	NODE_1_length_2857339_cov_20.9061_ID_591	2703998	2703998	1	0	0	0	0	0	NA
TC	USA300_FPR3757	2772355	2772355	NODE_1_length_2857339_cov_20.9061_ID_591	2756420	2756420	1	0	0	0	0	0	NA
TC	USA300_FPR3757	2806720	2806720	NODE_1_length_2857339_cov_20.9061_ID_591	2790785	2790785	1	0	0	0	0	0	NA
TC	USA300_FPR3757	111618	111618	NODE_1_length_2857339_cov_20.9061_ID_591	111398	111398	0	0	0	1	1	0	NA
CT	USA300_FPR3757	111630	111630	NODE_1_length_2857339_cov_20.9061_ID_591	111410	111410	0	0	0	1	1	0	NA
GT	USA300_FPR3757	513055	513055	NODE_1_length_2857339_cov_20.9061_ID_591	511556	511556	0	0	1	1	1	0	NA
GT	USA300_FPR3757	515253	515253	NODE_1_length_2857339_cov_20.9061_ID_591	513754	513754	0	0	1	1	1	0	NA
TC	USA300_FPR3757	558118	558118	NODE_1_length_2857339_cov_20.9061_ID_591	557267	557267	0	0	1	1	1	0	NA
TC	USA300_FPR3757	1803125	1803125	NODE_1_length_2857339_cov_20.9061_ID_591	1830673	1830673	0	1	1	1	1	0	NA
GA	USA300_FPR3757	1803167	1803167	NODE_1_length_2857339_cov_20.9061_ID_591	1830715	1830715	0	0	1	1	1	0	NA
TA	USA300_FPR3757	1803173	1803173	NODE_1_length_2857339_cov_20.9061_ID_591	1830721	1830721	0	0	1	1	1	0	NA
AC	USA300_FPR3757	1803431	1803431	NODE_1_length_2857339_cov_20.9061_ID_591	1830974	1830974	0	0	1	1	1	0	NA
CT	USA300_FPR3757	1857321	1857321	NODE_1_length_2857339_cov_20.9061_ID_591	1884865	1884865	0	0	0	1	1	0	NA
TC	USA300_FPR3757	1910580	1910580	NODE_1_length_2857339_cov_20.9061_ID_591	1938283	1938283	0	0	1	1	1	0	NA
AC	USA300_FPR3757	1910586	1910586	NODE_1_length_2857339_cov_20.9061_ID_591	1938289	1938289	0	0	1	1	1	0	NA
GA	USA300_FPR3757	1910611	1910611	NODE_1_length_2857339_cov_20.9061_ID_591	1938314	1938314	0	0	1	1	1	0	NA
GA	USA300_FPR3757	1911033	1911033	NODE_1_length_2857339_cov_20.9061_ID_591	1938736	1938736	0	0	1	1	1	0	NA
CT	USA300_FPR3757	1911134	1911134	NODE_1_length_2857339_cov_20.9061_ID_591	1938850	1938850	0	0	1	1	1	0	NA
CT	USA300_FPR3757	1911228	1911228	NODE_1_length_2857339_cov_20.9061_ID_591	1938944	1938944	0	1	1	1	1	0	NA
GC	USA300_FPR3757	1998250	1998250	NODE_1_length_2857339_cov_20.9061_ID_591	2025915	2025915	0	0	1	1	1	0	NA
TA	USA300_FPR3757	1999113	1999113	NODE_1_length_2857339_cov_20.9061_ID_591	2026778	2026778	0	0	1	1	1	0	NA
AC	USA300_FPR3757	2002073	2002073	NODE_1_length_2857339_cov_20.9061_ID_591	2029738	2029738	0	0	1	1	1	0	NA
AG	USA300_FPR3757	2002083	2002083	NODE_1_length_2857339_cov_20.9061_ID_591	2029748	2029748	0	0	1	1	1	0	NA
GC	USA300_FPR3757	2002104	2002104	NODE_1_length_2857339_cov_20.9061_ID_591	2029769	2029769	0	0	1	1	1	0	NA
GA	USA300_FPR3757	2176382	2176382	NODE_1_length_2857339_cov_20.9061_ID_591	2160939	2160939	0	0	1	1	1	0	NA
AG	USA300_FPR3757	2176383	2176383	NODE_1_length_2857339_cov_20.9061_ID_591	2160940	2160940	0	0	1	1	1	0	NA
AT	USA300_FPR3757	2176394	2176394	NODE_1_length_2857339_cov_20.9061_ID_591	2160951	2160951	0	0	1	1	1	0	NA
CA	USA300_FPR3757	2176400	2176400	NODE_1_length_2857339_cov_20.9061_ID_591	2160957	2160957	0	0	1	1	1	0	NA
AT	USA300_FPR3757	2176402	2176402	NODE_1_length_2857339_cov_20.9061_ID_591	2160959	2160959	0	0	1	1	1	0	NA
TG	USA300_FPR3757	2176406	2176406	NODE_1_length_2857339_cov_20.9061_ID_591	2160963	2160963	0	0	1	1	1	0	NA
TG	USA300_FPR3757	2176425	2176425	NODE_1_length_2857339_cov_20.9061_ID_591	2160982	2160982	0	0	1	1	1	0	NA
AC	USA300_FPR3757	2180521	2180521	NODE_1_length_2857339_cov_20.9061_ID_591	2164834	2164834	0	0	1	1	1	0	NA
AC	USA300_FPR3757	2290815	2290815	NODE_1_length_2857339_cov_20.9061_ID_591	2275128	2275128	0	0	1	1	1	0	NA
TG	USA300_FPR3757	2290823	2290823	NODE_1_length_2857339_cov_20.9061_ID_591	2275136	2275136	0	0	1	1	1	0	NA
TC	USA300_FPR3757	2295427	2295427	NODE_1_length_2857339_cov_20.9061_ID_591	2279740	2279740	0	0	1	1	1	0	NA
GA	USA300_FPR3757	2295978	2295978	NODE_1_length_2857339_cov_20.9061_ID_591	2280047	2280047	0	0	1	1	1	0	NA
AC	USA300_FPR3757	2297056	2297056	NODE_1_length_2857339_cov_20.9061_ID_591	2281125	2281125	0	0	1	1	1	0	NA
AC	USA300_FPR3757	2297075	2297075	NODE_1_length_2857339_cov_20.9061_ID_591	2281144	2281144	0	0	1	1	1	0	NA
AT	USA300_FPR3757	2297147	2297147	NODE_1_length_2857339_cov_20.9061_ID_591	2281216	2281216	0	0	1	1	1	0	NA
CA	USA300_FPR3757	2297160	2297160	NODE_1_length_2857339_cov_20.9061_ID_591	2281229	2281229	0	0	1	1	1	0	NA
AG	USA300_FPR3757	2774823	2774823	NODE_1_length_2857339_cov_20.9061_ID_591	2758888	2758888	0	0	0	1	1	0	NA
AC	USA300_FPR3757	545345	545345	NODE_1_length_2857339_cov_20.9061_ID_591	543844	543844	0	1	0	0	0	0	0
TG	USA300_FPR3757	658668	658668	NODE_1_length_2857339_cov_20.9061_ID_591	657816	657816	0	0	0	0	0	0	1
TA	USA300_FPR3757	658669	658669	NODE_1_length_2857339_cov_20.9061_ID_591	657817	657817	0	0	0	0	0	0	1
TG	USA300_FPR3757	658670	658670	NODE_1_length_2857339_cov_20.9061_ID_591	657818	657818	0	0	0	0	0	0	1
TC	USA300_FPR3757	658671	658671	NODE_1_length_2857339_cov_20.9061_ID_591	657819	657819	0	0	0	0	0	0	1
TC	USA300_FPR3757	658672	658672	NODE_1_length_2857339_cov_20.9061_ID_591	657820	657820	0	0	0	0	0	0	1
TG	USA300_FPR3757	658674	658674	NODE_1_length_2857339_cov_20.9061_ID_591	657822	657822	0	0	0	0	0	0	1
TA	USA300_FPR3757	1060571	1060571	NODE_1_length_2857339_cov_20.9061_ID_591	1101474	1101474	0	1	0	0	0	0	0
GT	USA300_FPR3757	1386571	1386571	NODE_1_length_2857339_cov_20.9061_ID_591	1427474	1427474	0	1	0	0	0	0	0

## Sheet: VCF_USA300
#CHROM	POS	ID	REF	ALT	QUAL	FILTER	INFO	FORMAT	1804
gi|87125858|gb|CP000255.1|	317	.	A	G	222	.	DP=28;VDB=1.750454e-01;AF1=1;AC1=2;DP4=0,0,12,16;MQ=57;FQ=-108	GT:PL:GQ	1/1:255,81,0:99
gi|87125858|gb|CP000255.1|	5010	.	C	G	222	.	DP=125;VDB=3.397893e-01;AF1=1;AC1=2;DP4=0,0,58,67;MQ=59;FQ=-282	GT:PL:GQ	1/1:255,255,0:99
gi|87125858|gb|CP000255.1|	34179	.	T	A	222	.	DP=62;VDB=5.583062e-02;RPB=-1.061718e+00;AF1=1;AC1=2;DP4=0,1,18,43;MQ=60;FQ=-173;PV4=1,0.29,0.45,0.35	GT:PL:GQ	1/1:255,146,0:99
gi|87125858|gb|CP000255.1|	37379	.	A	C	222	.	DP=60;VDB=1.891731e-01;RPB=-1.616805e+00;AF1=1;AC1=2;DP4=1,0,37,22;MQ=59;FQ=-183;PV4=1,1,0.37,1	GT:PL:GQ	1/1:255,156,0:99
gi|87125858|gb|CP000255.1|	61025	.	G	A	222	.	DP=19;VDB=1.721044e-01;AF1=1;AC1=2;DP4=0,0,16,3;MQ=60;FQ=-84	GT:PL:GQ	1/1:255,57,0:99
gi|87125858|gb|CP000255.1|	62590	.	GAAAAAAA	GAAAAAAAA	69.5	.	INDEL;IS=19,0.863636;DP=22;VDB=9.270918e-02;AF1=1;AC1=2;DP4=1,1,10,10;MQ=60;FQ=-70.5;PV4=1,1,1,0.24	GT:PL:GQ	1/1:110,36,0:69
gi|87125858|gb|CP000255.1|	83596	.	C	T	222	.	DP=82;VDB=2.427769e-01;RPB=4.224828e-02;AF1=1;AC1=2;DP4=1,0,34,47;MQ=59;FQ=-249;PV4=0.43,1,0.44,0.32	GT:PL:GQ	1/1:255,222,0:99
gi|87125858|gb|CP000255.1|	95850	.	C	T	222	.	DP=34;VDB=1.647258e-01;AF1=1;AC1=2;DP4=0,0,16,18;MQ=60;FQ=-129	GT:PL:GQ	1/1:255,102,0:99
gi|87125858|gb|CP000255.1|	99132	.	G	T	222	.	DP=51;VDB=2.620922e-02;AF1=1;AC1=2;DP4=0,0,31,20;MQ=59;FQ=-181	GT:PL:GQ	1/1:255,154,0:99
gi|87125858|gb|CP000255.1|	167529	.	C	T	222	.	DP=84;VDB=4.595654e-01;RPB=0.000000e+00;AF1=1;AC1=2;DP4=0,1,52,31;MQ=60;FQ=-261;PV4=0.38,1,0.46,0.29	GT:PL:GQ	1/1:255,234,0:99
gi|87125858|gb|CP000255.1|	182746	.	T	G	222	.	DP=48;VDB=3.247809e-01;AF1=1;AC1=2;DP4=0,0,21,27;MQ=60;FQ=-171	GT:PL:GQ	1/1:255,144,0:99
gi|87125858|gb|CP000255.1|	240358	.	T	A	222	.	DP=52;VDB=3.699650e-01;RPB=-3.331483e-01;AF1=1;AC1=2;DP4=1,0,29,22;MQ=60;FQ=-166;PV4=1,1,1,0.31	GT:PL:GQ	1/1:255,139,0:99
gi|87125858|gb|CP000255.1|	260357	.	C	T	222	.	DP=33;VDB=2.962223e-01;AF1=1;AC1=2;DP4=0,0,21,12;MQ=60;FQ=-123	GT:PL:GQ	1/1:255,96,0:99
gi|87125858|gb|CP000255.1|	265128	.	C	T	222	.	DP=60;VDB=5.214655e-02;AF1=1;AC1=2;DP4=0,0,32,28;MQ=60;FQ=-208	GT:PL:GQ	1/1:255,181,0:99
gi|87125858|gb|CP000255.1|	270510	.	T	C	222	.	DP=83;VDB=9.798238e-02;AF1=1;AC1=2;DP4=0,0,41,42;MQ=59;FQ=-271	GT:PL:GQ	1/1:255,244,0:99
gi|87125858|gb|CP000255.1|	283924	.	C	T	222	.	DP=45;VDB=4.164332e-04;AF1=1;AC1=2;DP4=0,0,23,22;MQ=60;FQ=-162	GT:PL:GQ	1/1:255,135,0:99
gi|87125858|gb|CP000255.1|	292738	.	A	C	222	.	DP=57;VDB=3.759609e-01;AF1=1;AC1=2;DP4=0,0,26,31;MQ=60;FQ=-193	GT:PL:GQ	1/1:255,166,0:99
gi|87125858|gb|CP000255.1|	343036	.	G	C	222	.	DP=63;VDB=6.512758e-02;RPB=-1.732269e+00;AF1=1;AC1=2;DP4=1,0,40,22;MQ=60;FQ=-199;PV4=1,1,1,1	GT:PL:GQ	1/1:255,172,0:99
gi|87125858|gb|CP000255.1|	363752	.	G	C	222	.	DP=51;VDB=2.907708e-01;AF1=1;AC1=2;DP4=0,0,19,32;MQ=60;FQ=-181	GT:PL:GQ	1/1:255,154,0:99
gi|87125858|gb|CP000255.1|	376057	.	C	T	222	.	DP=77;VDB=1.461396e-03;AF1=1;AC1=2;DP4=0,0,41,36;MQ=59;FQ=-259	GT:PL:GQ	1/1:255,232,0:99
gi|87125858|gb|CP000255.1|	376231	.	T	G	222	.	DP=88;VDB=1.766928e-02;AF1=1;AC1=2;DP4=0,0,50,38;MQ=59;FQ=-282	GT:PL:GQ	1/1:255,255,0:99
gi|87125858|gb|CP000255.1|	388606	.	G	A	222	.	DP=35;VDB=2.331321e-01;AF1=1;AC1=2;DP4=0,0,15,20;MQ=60;FQ=-129	GT:PL:GQ	1/1:255,102,0:99
gi|87125858|gb|CP000255.1|	396389	.	G	A	222	.	DP=57;VDB=3.761305e-01;AF1=1;AC1=2;DP4=0,0,28,29;MQ=60;FQ=-199	GT:PL:GQ	1/1:255,172,0:99
gi|87125858|gb|CP000255.1|	418267	.	T	G	222	.	DP=39;VDB=2.804471e-01;RPB=-7.322217e-01;AF1=1;AC1=2;DP4=0,2,19,18;MQ=59;FQ=-95;PV4=0.49,1,0.41,1	GT:PL:GQ	1/1:255,68,0:99
gi|87125858|gb|CP000255.1|	424742	.	T	A	222	.	DP=27;VDB=9.020250e-02;AF1=1;AC1=2;DP4=0,0,13,14;MQ=60;FQ=-108	GT:PL:GQ	1/1:255,81,0:99
gi|87125858|gb|CP000255.1|	425833	.	A	T	222	.	DP=53;VDB=3.223640e-01;AF1=1;AC1=2;DP4=0,0,37,16;MQ=60;FQ=-187	GT:PL:GQ	1/1:255,160,0:99
gi|87125858|gb|CP000255.1|	429073	.	C	T	222	.	DP=80;VDB=1.274789e-02;AF1=1;AC1=2;DP4=0,0,55,25;MQ=60;FQ=-265	GT:PL:GQ	1/1:255,238,0:99
gi|87125858|gb|CP000255.1|	448772	.	G	T	222	.	DP=42;VDB=1.066032e-01;AF1=1;AC1=2;DP4=0,0,17,25;MQ=48;FQ=-153	GT:PL:GQ	1/1:255,126,0:99
gi|87125858|gb|CP000255.1|	448773	.	A	T	222	.	DP=42;VDB=1.186785e-01;AF1=1;AC1=2;DP4=0,0,17,25;MQ=48;FQ=-150	GT:PL:GQ	1/1:255,123,0:99
gi|87125858|gb|CP000255.1|	448774	.	A	C	222	.	DP=42;VDB=1.127124e-01;AF1=1;AC1=2;DP4=0,0,17,25;MQ=48;FQ=-153	GT:PL:GQ	1/1:255,126,0:99
gi|87125858|gb|CP000255.1|	448850	.	T	G	157	.	DP=15;VDB=1.209365e-01;AF1=1;AC1=2;DP4=0,0,9,6;MQ=41;FQ=-72	GT:PL:GQ	1/1:190,45,0:87
gi|87125858|gb|CP000255.1|	448858	.	T	C	156	.	DP=14;VDB=1.130904e-01;AF1=1;AC1=2;DP4=0,0,8,6;MQ=39;FQ=-69	GT:PL:GQ	1/1:189,42,0:81
gi|87125858|gb|CP000255.1|	448867	.	C	T	128	.	DP=11;VDB=7.866036e-02;AF1=1;AC1=2;DP4=0,0,6,5;MQ=41;FQ=-60	GT:PL:GQ	1/1:161,33,0:63
gi|87125858|gb|CP000255.1|	448870	.	A	C	153	.	DP=11;VDB=7.458882e-02;AF1=1;AC1=2;DP4=0,0,6,5;MQ=41;FQ=-60	GT:PL:GQ	1/1:186,33,0:63
gi|87125858|gb|CP000255.1|	448880	.	G	A	93	.	DP=8;VDB=3.093739e-02;AF1=1;AC1=2;DP4=0,0,5,3;MQ=36;FQ=-51	GT:PL:GQ	1/1:126,24,0:45
gi|87125858|gb|CP000255.1|	448882	.	C	A	96	.	DP=8;VDB=3.295853e-02;AF1=1;AC1=2;DP4=0,0,5,3;MQ=36;FQ=-51	GT:PL:GQ	1/1:129,24,0:45
gi|87125858|gb|CP000255.1|	448891	.	A	T	58.1	.	DP=7;VDB=2.664604e-02;AF1=1;AC1=2;DP4=0,0,4,3;MQ=34;FQ=-48	GT:PL:GQ	1/1:91,21,0:39
gi|87125858|gb|CP000255.1|	448893	.	G	A	69.1	.	DP=7;VDB=2.664604e-02;AF1=1;AC1=2;DP4=0,0,4,3;MQ=34;FQ=-48	GT:PL:GQ	1/1:102,21,0:39
gi|87125858|gb|CP000255.1|	459643	.	A	G	222	.	DP=26;VDB=2.621750e-01;AF1=1;AC1=2;DP4=0,0,7,19;MQ=60;FQ=-105	GT:PL:GQ	1/1:255,78,0:99
gi|87125858|gb|CP000255.1|	467235	.	C	A	222	.	DP=16;VDB=7.804044e-02;AF1=1;AC1=2;DP4=0,0,8,8;MQ=60;FQ=-75	GT:PL:GQ	1/1:255,48,0:93
gi|87125858|gb|CP000255.1|	467549	.	A	T	222	.	DP=30;VDB=2.252076e-01;AF1=1;AC1=2;DP4=0,0,15,15;MQ=60;FQ=-117	GT:PL:GQ	1/1:255,90,0:99
gi|87125858|gb|CP000255.1|	474749	.	G	T	222	.	DP=30;VDB=8.851542e-02;AF1=1;AC1=2;DP4=0,0,15,15;MQ=60;FQ=-117	GT:PL:GQ	1/1:255,90,0:99
gi|87125858|gb|CP000255.1|	517960	.	CTTTTTTTT	CTTTTTTT	46.5	.	INDEL;IS=37,0.804348;DP=46;VDB=3.212225e-01;AF1=1;AC1=2;DP4=0,4,25,17;MQ=43;FQ=-121;PV4=0.037,0.011,1,1	GT:PL:GQ	1/1:87,86,0:99
gi|87125858|gb|CP000255.1|	518090	.	T	C	222	.	DP=43;VDB=3.270682e-01;AF1=1;AC1=2;DP4=0,0,15,28;MQ=46;FQ=-156	GT:PL:GQ	1/1:255,129,0:99
gi|87125858|gb|CP000255.1|	518102	.	G	A	222	.	DP=45;VDB=3.269418e-01;RPB=-6.884502e-01;AF1=1;AC1=2;DP4=0,2,16,27;MQ=48;FQ=-129;PV4=0.53,1,1,0.25	GT:PL:GQ	1/1:255,102,0:99
gi|87125858|gb|CP000255.1|	525614	.	TAAAAAAAA	TAAAAAAA	61.5	.	INDEL;IS=26,0.896552;DP=29;VDB=2.603831e-01;AF1=1;AC1=2;DP4=0,0,14,15;MQ=59;FQ=-122	GT:PL:GQ	1/1:102,87,0:99
gi|87125858|gb|CP000255.1|	556082	.	T	C	222	.	DP=55;VDB=3.188100e-01;AF1=1;AC1=2;DP4=0,0,39,16;MQ=50;FQ=-193	GT:PL:GQ	1/1:255,166,0:99
gi|87125858|gb|CP000255.1|	556291	.	T	C	222	.	DP=25;VDB=1.917289e-01;RPB=-2.483185e+00;AF1=1;AC1=2;DP4=4,0,8,13;MQ=44;FQ=-50;PV4=0.039,1,1,1	GT:PL:GQ	1/1:255,23,0:43
gi|87125858|gb|CP000255.1|	587398	.	G	A	222	.	DP=98;VDB=1.739014e-01;AF1=1;AC1=2;DP4=0,0,55,43;MQ=60;FQ=-282	GT:PL:GQ	1/1:255,255,0:99
gi|87125858|gb|CP000255.1|	593858	.	ATA	AA	214	.	INDEL;IS=37,0.902439;DP=41;VDB=3.230346e-01;AF1=1;AC1=2;DP4=0,0,22,19;MQ=60;FQ=-143	GT:PL:GQ	1/1:255,108,0:99
gi|87125858|gb|CP000255.1|	618715	.	G	A	222	.	DP=14;VDB=1.662684e-01;AF1=1;AC1=2;DP4=0,0,4,10;MQ=60;FQ=-69	GT:PL:GQ	1/1:255,42,0:81
gi|87125858|gb|CP000255.1|	656344	.	A	T	222	.	DP=31;VDB=1.797338e-01;AF1=1;AC1=2;DP4=0,0,14,17;MQ=60;FQ=-120	GT:PL:GQ	1/1:255,93,0:99
gi|87125858|gb|CP000255.1|	656345	.	A	T	222	.	DP=31;VDB=1.885872e-01;AF1=1;AC1=2;DP4=0,0,14,17;MQ=60;FQ=-120	GT:PL:GQ	1/1:255,93,0:99
gi|87125858|gb|CP000255.1|	656348	.	G	T	222	.	DP=31;VDB=1.439746e-01;AF1=1;AC1=2;DP4=0,0,14,17;MQ=60;FQ=-117	GT:PL:GQ	1/1:255,90,0:99
gi|87125858|gb|CP000255.1|	658463	.	A	T	222	.	DP=16;VDB=1.226107e-01;AF1=1;AC1=2;DP4=0,0,9,7;MQ=60;FQ=-75	GT:PL:GQ	1/1:255,48,0:93
gi|87125858|gb|CP000255.1|	658465	.	T	A	222	.	DP=16;VDB=1.435362e-01;AF1=1;AC1=2;DP4=0,0,9,7;MQ=60;FQ=-75	GT:PL:GQ	1/1:255,48,0:93
gi|87125858|gb|CP000255.1|	672924	.	C	A	222	.	DP=45;VDB=1.652970e-01;AF1=1;AC1=2;DP4=0,0,20,25;MQ=60;FQ=-162	GT:PL:GQ	1/1:255,135,0:99
gi|87125858|gb|CP000255.1|	673141	.	C	T	222	.	DP=39;VDB=1.681979e-01;AF1=1;AC1=2;DP4=0,0,18,21;MQ=60;FQ=-144	GT:PL:GQ	1/1:255,117,0:99
gi|87125858|gb|CP000255.1|	683806	.	A	T	222	.	DP=60;VDB=2.658359e-01;RPB=1.212604e+00;AF1=1;AC1=2;DP4=1,0,20,39;MQ=60;FQ=-190;PV4=0.35,1,1,0.33	GT:PL:GQ	1/1:255,163,0:99
gi|87125858|gb|CP000255.1|	699872	.	C	T	222	.	DP=29;VDB=2.568326e-01;AF1=1;AC1=2;DP4=0,0,19,10;MQ=59;FQ=-111	GT:PL:GQ	1/1:255,84,0:99
gi|87125858|gb|CP000255.1|	710176	.	C	T	222	.	DP=62;VDB=9.695121e-02;RPB=-1.564636e+00;AF1=1;AC1=2;DP4=0,1,27,34;MQ=60;FQ=-179;PV4=1,0.44,1,1	GT:PL:GQ	1/1:255,152,0:99
gi|87125858|gb|CP000255.1|	766609	.	C	G	222	.	DP=43;VDB=3.193370e-01;AF1=1;AC1=2;DP4=0,0,13,30;MQ=60;FQ=-156	GT:PL:GQ	1/1:255,129,0:99
gi|87125858|gb|CP000255.1|	769854	.	T	C	222	.	DP=32;VDB=2.041277e-01;AF1=1;AC1=2;DP4=0,0,11,21;MQ=60;FQ=-120	GT:PL:GQ	1/1:255,93,0:99
gi|87125858|gb|CP000255.1|	775199	.	C	G	222	.	DP=34;VDB=2.493446e-01;AF1=1;AC1=2;DP4=0,0,19,15;MQ=60;FQ=-129	GT:PL:GQ	1/1:255,102,0:99
gi|87125858|gb|CP000255.1|	811301	.	A	G	222	.	DP=18;VDB=1.290125e-01;AF1=1;AC1=2;DP4=0,0,10,8;MQ=60;FQ=-81	GT:PL:GQ	1/1:255,54,0:99
gi|87125858|gb|CP000255.1|	880147	.	C	T	222	.	DP=35;VDB=2.976753e-01;AF1=1;AC1=2;DP4=0,0,10,25;MQ=58;FQ=-132	GT:PL:GQ	1/1:255,105,0:99
gi|87125858|gb|CP000255.1|	883220	.	G	A	111	.	DP=19;VDB=8.266522e-08;AF1=1;AC1=2;DP4=0,0,9,10;MQ=30;FQ=-84	GT:PL:GQ	1/1:144,57,0:99
gi|87125858|gb|CP000255.1|	883224	.	C	T	137	.	DP=19;VDB=1.086778e-07;AF1=1;AC1=2;DP4=0,0,9,10;MQ=30;FQ=-84	GT:PL:GQ	1/1:170,57,0:99
gi|87125858|gb|CP000255.1|	885038	.	A	G	222	.	DP=26;VDB=8.608671e-02;AF1=1;AC1=2;DP4=0,0,22,4;MQ=59;FQ=-105	GT:PL:GQ	1/1:255,78,0:99
gi|87125858|gb|CP000255.1|	885046	.	T	G	222	.	DP=25;VDB=6.555906e-02;AF1=1;AC1=2;DP4=0,0,21,4;MQ=59;FQ=-102	GT:PL:GQ	1/1:255,75,0:99
gi|87125858|gb|CP000255.1|	885051	.	A	T	222	.	DP=25;VDB=1.145994e-01;AF1=1;AC1=2;DP4=0,0,21,4;MQ=59;FQ=-99	GT:PL:GQ	1/1:255,72,0:99
gi|87125858|gb|CP000255.1|	885053	.	C	A	222	.	DP=25;VDB=1.299776e-01;AF1=1;AC1=2;DP4=0,0,21,4;MQ=59;FQ=-102	GT:PL:GQ	1/1:255,75,0:99
gi|87125858|gb|CP000255.1|	885054	.	C	A	222	.	DP=25;VDB=1.315478e-01;AF1=1;AC1=2;DP4=0,0,21,4;MQ=59;FQ=-102	GT:PL:GQ	1/1:255,75,0:99
gi|87125858|gb|CP000255.1|	885065	.	G	A	222	.	DP=22;VDB=1.992224e-01;AF1=1;AC1=2;DP4=0,0,17,5;MQ=59;FQ=-93	GT:PL:GQ	1/1:255,66,0:99
gi|87125858|gb|CP000255.1|	885077	.	G	A	222	.	DP=21;VDB=2.011231e-01;AF1=1;AC1=2;DP4=0,0,15,6;MQ=60;FQ=-90	GT:PL:GQ	1/1:255,63,0:99
gi|87125858|gb|CP000255.1|	885080	.	A	G	222	.	DP=21;VDB=2.009381e-01;AF1=1;AC1=2;DP4=0,0,15,6;MQ=60;FQ=-90	GT:PL:GQ	1/1:255,63,0:99
gi|87125858|gb|CP000255.1|	885083	.	C	T	222	.	DP=21;VDB=2.012375e-01;AF1=1;AC1=2;DP4=0,0,15,6;MQ=60;FQ=-90	GT:PL:GQ	1/1:255,63,0:99
gi|87125858|gb|CP000255.1|	885098	.	G	T	222	.	DP=26;VDB=8.286691e-02;AF1=1;AC1=2;DP4=0,0,18,8;MQ=60;FQ=-105	GT:PL:GQ	1/1:255,78,0:99
gi|87125858|gb|CP000255.1|	885116	.	C	A	222	.	DP=29;VDB=1.939707e-01;AF1=1;AC1=2;DP4=0,0,18,11;MQ=59;FQ=-114	GT:PL:GQ	1/1:255,87,0:99
gi|87125858|gb|CP000255.1|	885122	.	T	A	222	.	DP=29;VDB=2.775464e-01;AF1=1;AC1=2;DP4=0,0,18,11;MQ=59;FQ=-114	GT:PL:GQ	1/1:255,87,0:99
gi|87125858|gb|CP000255.1|	885132	.	G	C	222	.	DP=29;VDB=2.077412e-01;AF1=1;AC1=2;DP4=0,0,17,12;MQ=59;FQ=-114	GT:PL:GQ	1/1:255,87,0:99
gi|87125858|gb|CP000255.1|	885140	.	C	T	222	.	DP=30;VDB=1.612354e-01;AF1=1;AC1=2;DP4=0,0,17,13;MQ=59;FQ=-117	GT:PL:GQ	1/1:255,90,0:99
gi|87125858|gb|CP000255.1|	885146	.	T	C	222	.	DP=32;VDB=2.167920e-01;AF1=1;AC1=2;DP4=0,0,18,14;MQ=59;FQ=-123	GT:PL:GQ	1/1:255,96,0:99
gi|87125858|gb|CP000255.1|	885155	.	T	C	222	.	DP=33;VDB=2.186211e-01;AF1=1;AC1=2;DP4=0,0,18,15;MQ=59;FQ=-126	GT:PL:GQ	1/1:255,99,0:99
gi|87125858|gb|CP000255.1|	885161	.	A	T	222	.	DP=33;VDB=1.639867e-01;AF1=1;AC1=2;DP4=0,0,18,15;MQ=59;FQ=-126	GT:PL:GQ	1/1:255,99,0:99
gi|87125858|gb|CP000255.1|	885164	.	C	T	222	.	DP=33;VDB=1.564539e-01;AF1=1;AC1=2;DP4=0,0,18,15;MQ=59;FQ=-123	GT:PL:GQ	1/1:255,96,0:99
gi|87125858|gb|CP000255.1|	885170	.	G	A	222	.	DP=35;VDB=2.722985e-01;AF1=1;AC1=2;DP4=0,0,19,16;MQ=59;FQ=-132	GT:PL:GQ	1/1:255,105,0:99
gi|87125858|gb|CP000255.1|	885178	.	G	A	222	.	DP=39;VDB=2.949093e-01;AF1=1;AC1=2;DP4=0,0,22,17;MQ=59;FQ=-144	GT:PL:GQ	1/1:255,117,0:99
gi|87125858|gb|CP000255.1|	885179	.	A	C	222	.	DP=39;VDB=2.932709e-01;AF1=1;AC1=2;DP4=0,0,22,17;MQ=59;FQ=-144	GT:PL:GQ	1/1:255,117,0:99
gi|87125858|gb|CP000255.1|	885185	.	A	G	222	.	DP=43;VDB=2.632914e-01;AF1=1;AC1=2;DP4=0,0,22,21;MQ=59;FQ=-153	GT:PL:GQ	1/1:255,126,0:99
gi|87125858|gb|CP000255.1|	885200	.	T	C	222	.	DP=44;VDB=2.491125e-01;AF1=1;AC1=2;DP4=0,0,22,22;MQ=59;FQ=-159	GT:PL:GQ	1/1:255,132,0:99
gi|87125858|gb|CP000255.1|	885205	.	C	T	222	.	DP=44;VDB=1.762922e-01;AF1=1;AC1=2;DP4=0,0,22,22;MQ=59;FQ=-159	GT:PL:GQ	1/1:255,132,0:99
gi|87125858|gb|CP000255.1|	885206	.	A	G	222	.	DP=44;VDB=1.490173e-01;AF1=1;AC1=2;DP4=0,0,22,22;MQ=59;FQ=-159	GT:PL:GQ	1/1:255,132,0:99
gi|87125858|gb|CP000255.1|	885218	.	T	A	222	.	DP=48;VDB=2.143562e-01;AF1=1;AC1=2;DP4=0,0,24,24;MQ=58;FQ=-171	GT:PL:GQ	1/1:255,144,0:99
gi|87125858|gb|CP000255.1|	885221	.	C	T	222	.	DP=48;VDB=2.109417e-01;AF1=1;AC1=2;DP4=0,0,24,24;MQ=58;FQ=-171	GT:PL:GQ	1/1:255,144,0:99
gi|87125858|gb|CP000255.1|	885260	.	G	A	222	.	DP=52;VDB=3.503092e-01;AF1=1;AC1=2;DP4=0,0,21,31;MQ=59;FQ=-184	GT:PL:GQ	1/1:255,157,0:99
gi|87125858|gb|CP000255.1|	885261	.	C	A	222	.	DP=52;VDB=3.511986e-01;AF1=1;AC1=2;DP4=0,0,21,31;MQ=59;FQ=-184	GT:PL:GQ	1/1:255,157,0:99
gi|87125858|gb|CP000255.1|	885265	.	A	T	222	.	DP=52;VDB=3.722039e-01;AF1=1;AC1=2;DP4=0,0,21,31;MQ=59;FQ=-184	GT:PL:GQ	1/1:255,157,0:99
gi|87125858|gb|CP000255.1|	885295	.	A	T	222	.	DP=56;VDB=2.744220e-01;AF1=1;AC1=2;DP4=0,0,24,32;MQ=59;FQ=-196	GT:PL:GQ	1/1:255,169,0:99
gi|87125858|gb|CP000255.1|	885304	.	C	T	222	.	DP=58;VDB=1.848072e-01;AF1=1;AC1=2;DP4=0,0,25,33;MQ=59;FQ=-202	GT:PL:GQ	1/1:255,175,0:99
gi|87125858|gb|CP000255.1|	885316	.	A	G	222	.	DP=60;VDB=2.064868e-01;AF1=1;AC1=2;DP4=0,0,28,32;MQ=59;FQ=-202	GT:PL:GQ	1/1:255,175,0:99
gi|87125858|gb|CP000255.1|	885325	.	T	C	222	.	DP=60;VDB=3.209729e-01;AF1=1;AC1=2;DP4=0,0,28,32;MQ=59;FQ=-208	GT:PL:GQ	1/1:255,181,0:99
gi|87125858|gb|CP000255.1|	885334	.	C	T	222	.	DP=59;VDB=3.758422e-01;AF1=1;AC1=2;DP4=0,0,28,31;MQ=60;FQ=-205	GT:PL:GQ	1/1:255,178,0:99
gi|87125858|gb|CP000255.1|	885346	.	T	C	222	.	DP=57;VDB=3.853098e-01;AF1=1;AC1=2;DP4=0,0,26,31;MQ=60;FQ=-199	GT:PL:GQ	1/1:255,172,0:99
gi|87125858|gb|CP000255.1|	885349	.	A	G	222	.	DP=57;VDB=3.831846e-01;AF1=1;AC1=2;DP4=0,0,26,31;MQ=60;FQ=-199	GT:PL:GQ	1/1:255,172,0:99
gi|87125858|gb|CP000255.1|	885358	.	C	T	222	.	DP=51;VDB=1.493283e-01;AF1=1;AC1=2;DP4=0,0,21,30;MQ=60;FQ=-181	GT:PL:GQ	1/1:255,154,0:99
gi|87125858|gb|CP000255.1|	885361	.	G	A	222	.	DP=51;VDB=2.123438e-01;AF1=1;AC1=2;DP4=0,0,21,30;MQ=60;FQ=-181	GT:PL:GQ	1/1:255,154,0:99
gi|87125858|gb|CP000255.1|	885391	.	G	A	222	.	DP=53;VDB=3.557411e-01;AF1=1;AC1=2;DP4=0,0,26,27;MQ=60;FQ=-187	GT:PL:GQ	1/1:255,160,0:99
gi|87125858|gb|CP000255.1|	885451	.	A	G	222	.	DP=48;VDB=2.150395e-01;AF1=1;AC1=2;DP4=0,0,19,29;MQ=60;FQ=-171	GT:PL:GQ	1/1:255,144,0:99
gi|87125858|gb|CP000255.1|	885460	.	C	T	222	.	DP=45;VDB=1.050621e-01;AF1=1;AC1=2;DP4=0,0,19,26;MQ=60;FQ=-162	GT:PL:GQ	1/1:255,135,0:99
gi|87125858|gb|CP000255.1|	885463	.	T	A	222	.	DP=45;VDB=1.340677e-01;RPB=-7.314910e-01;AF1=1;AC1=2;DP4=1,0,18,26;MQ=60;FQ=-125;PV4=0.42,0.33,1,0.34	GT:PL:GQ	1/1:255,98,0:99
gi|87125858|gb|CP000255.1|	885499	.	T	C	222	.	DP=41;VDB=2.580118e-01;AF1=1;AC1=2;DP4=0,0,22,19;MQ=60;FQ=-150	GT:PL:GQ	1/1:255,123,0:99
gi|87125858|gb|CP000255.1|	885517	.	T	G	222	.	DP=41;VDB=1.301216e-01;AF1=1;AC1=2;DP4=0,0,22,19;MQ=60;FQ=-150	GT:PL:GQ	1/1:255,123,0:99
gi|87125858|gb|CP000255.1|	885562	.	T	A	222	.	DP=38;VDB=3.253221e-02;AF1=1;AC1=2;DP4=0,0,19,19;MQ=60;FQ=-141	GT:PL:GQ	1/1:255,114,0:99
gi|87125858|gb|CP000255.1|	885647	.	G	A	222	.	DP=31;VDB=1.046209e-01;AF1=1;AC1=2;DP4=0,0,15,16;MQ=59;FQ=-117	GT:PL:GQ	1/1:255,90,0:99
gi|87125858|gb|CP000255.1|	885659	.	A	G	222	.	DP=31;VDB=3.981250e-02;AF1=1;AC1=2;DP4=0,0,14,17;MQ=59;FQ=-120	GT:PL:GQ	1/1:255,93,0:99
gi|87125858|gb|CP000255.1|	885662	.	C	T	222	.	DP=31;VDB=4.594933e-02;AF1=1;AC1=2;DP4=0,0,14,17;MQ=59;FQ=-120	GT:PL:GQ	1/1:255,93,0:99
gi|87125858|gb|CP000255.1|	885670	.	A	G	222	.	DP=31;VDB=7.952053e-02;AF1=1;AC1=2;DP4=0,0,11,20;MQ=59;FQ=-120	GT:PL:GQ	1/1:255,93,0:99
gi|87125858|gb|CP000255.1|	885690	.	G	A	222	.	DP=39;VDB=2.471844e-01;AF1=1;AC1=2;DP4=0,0,16,23;MQ=56;FQ=-144	GT:PL:GQ	1/1:255,117,0:99
gi|87125858|gb|CP000255.1|	885716	.	A	T	222	.	DP=38;VDB=2.755387e-01;AF1=1;AC1=2;DP4=0,0,14,24;MQ=56;FQ=-141	GT:PL:GQ	1/1:255,114,0:99
gi|87125858|gb|CP000255.1|	885720	.	A	T	222	.	DP=38;VDB=3.031425e-01;AF1=1;AC1=2;DP4=0,0,14,24;MQ=56;FQ=-141	GT:PL:GQ	1/1:255,114,0:99
gi|87125858|gb|CP000255.1|	885725	.	T	G	222	.	DP=37;VDB=3.135576e-01;AF1=1;AC1=2;DP4=0,0,14,23;MQ=56;FQ=-138	GT:PL:GQ	1/1:255,111,0:99
gi|87125858|gb|CP000255.1|	885736	.	C	T	222	.	DP=36;VDB=2.550146e-01;AF1=1;AC1=2;DP4=0,0,12,24;MQ=56;FQ=-135	GT:PL:GQ	1/1:255,108,0:99
gi|87125858|gb|CP000255.1|	885744	.	T	A	222	.	DP=31;VDB=1.622698e-02;AF1=1;AC1=2;DP4=0,0,12,19;MQ=55;FQ=-120	GT:PL:GQ	1/1:255,93,0:99
gi|87125858|gb|CP000255.1|	885745	.	A	G	222	.	DP=31;VDB=1.132998e-02;AF1=1;AC1=2;DP4=0,0,12,19;MQ=55;FQ=-120	GT:PL:GQ	1/1:255,93,0:99
gi|87125858|gb|CP000255.1|	885747	.	A	G	222	.	DP=31;VDB=9.337345e-03;AF1=1;AC1=2;DP4=0,0,12,19;MQ=55;FQ=-120	GT:PL:GQ	1/1:255,93,0:99
gi|87125858|gb|CP000255.1|	885750	.	G	T	222	.	DP=31;VDB=8.662905e-03;AF1=1;AC1=2;DP4=0,0,12,19;MQ=55;FQ=-120	GT:PL:GQ	1/1:255,93,0:99
gi|87125858|gb|CP000255.1|	885760	.	A	T	222	.	DP=32;VDB=8.248894e-02;AF1=1;AC1=2;DP4=0,0,14,18;MQ=54;FQ=-123	GT:PL:GQ	1/1:255,96,0:99
gi|87125858|gb|CP000255.1|	885770	.	G	A	222	.	DP=35;VDB=2.907706e-01;AF1=1;AC1=2;DP4=0,0,16,19;MQ=54;FQ=-132	GT:PL:GQ	1/1:255,105,0:99
gi|87125858|gb|CP000255.1|	885781	.	A	G	222	.	DP=35;VDB=2.932726e-01;AF1=1;AC1=2;DP4=0,0,15,20;MQ=54;FQ=-132	GT:PL:GQ	1/1:255,105,0:99
gi|87125858|gb|CP000255.1|	885782	.	T	C	222	.	DP=35;VDB=2.918525e-01;AF1=1;AC1=2;DP4=0,0,15,20;MQ=54;FQ=-132	GT:PL:GQ	1/1:255,105,0:99
gi|87125858|gb|CP000255.1|	885825	.	G	A	222	.	DP=31;VDB=1.700677e-01;AF1=1;AC1=2;DP4=0,0,16,15;MQ=53;FQ=-120	GT:PL:GQ	1/1:255,93,0:99
gi|87125858|gb|CP000255.1|	885849	.	G	A	222	.	DP=34;VDB=1.276352e-01;AF1=1;AC1=2;DP4=0,0,20,14;MQ=51;FQ=-129	GT:PL:GQ	1/1:255,102,0:99
gi|87125858|gb|CP000255.1|	885891	.	G	A	222	.	DP=36;VDB=2.804323e-01;AF1=1;AC1=2;DP4=0,0,21,15;MQ=52;FQ=-135	GT:PL:GQ	1/1:255,108,0:99
gi|87125858|gb|CP000255.1|	885906	.	A	G	222	.	DP=38;VDB=1.620122e-01;AF1=1;AC1=2;DP4=0,0,23,15;MQ=51;FQ=-141	GT:PL:GQ	1/1:255,114,0:99
gi|87125858|gb|CP000255.1|	885915	.	A	G	222	.	DP=38;VDB=1.653640e-01;AF1=1;AC1=2;DP4=0,0,23,15;MQ=51;FQ=-141	GT:PL:GQ	1/1:255,114,0:99
gi|87125858|gb|CP000255.1|	885981	.	C	T	222	.	DP=41;VDB=6.909391e-02;AF1=1;AC1=2;DP4=0,0,29,12;MQ=47;FQ=-147	GT:PL:GQ	1/1:255,120,0:99
gi|87125858|gb|CP000255.1|	885982	.	C	T	222	.	DP=41;VDB=6.085843e-02;AF1=1;AC1=2;DP4=0,0,29,12;MQ=47;FQ=-150	GT:PL:GQ	1/1:255,123,0:99
gi|87125858|gb|CP000255.1|	885987	.	C	T	222	.	DP=41;VDB=2.256543e-02;AF1=1;AC1=2;DP4=0,0,29,12;MQ=47;FQ=-147	GT:PL:GQ	1/1:255,120,0:99
gi|87125858|gb|CP000255.1|	886013	.	G	A	222	.	DP=39;VDB=6.099945e-06;AF1=1;AC1=2;DP4=0,0,27,12;MQ=46;FQ=-144	GT:PL:GQ	1/1:255,117,0:99
gi|87125858|gb|CP000255.1|	886021	.	CG	C	5.07	.	INDEL;IS=34,0.944444;DP=36;VDB=9.613072e-12;AF1=1;AC1=2;DP4=0,0,25,11;MQ=45;FQ=-143	GT:PL:GQ	1/1:44,108,0:51
gi|87125858|gb|CP000255.1|	886025	.	A	T	222	.	DP=34;VDB=5.111337e-14;AF1=1;AC1=2;DP4=0,0,23,11;MQ=44;FQ=-129	GT:PL:GQ	1/1:255,102,0:99
gi|87125858|gb|CP000255.1|	944692	.	A	T	222	.	DP=25;VDB=1.490692e-01;AF1=1;AC1=2;DP4=0,0,10,15;MQ=60;FQ=-102	GT:PL:GQ	1/1:255,75,0:99
gi|87125858|gb|CP000255.1|	971635	.	A	G	222	.	DP=41;VDB=2.077825e-01;AF1=1;AC1=2;DP4=0,0,12,29;MQ=60;FQ=-150	GT:PL:GQ	1/1:255,123,0:99
gi|87125858|gb|CP000255.1|	973708	.	TAAA	TAA	214	.	INDEL;IS=18,0.857143;DP=21;VDB=4.839627e-02;AF1=1;AC1=2;DP4=0,0,9,12;MQ=60;FQ=-97.5	GT:PL:GQ	1/1:255,63,0:99
gi|87125858|gb|CP000255.1|	1011058	.	G	C	222	.	DP=40;VDB=4.611376e-02;RPB=-1.299444e+00;AF1=1;AC1=2;DP4=1,0,24,15;MQ=60;FQ=-128;PV4=1,1,1,0.32	GT:PL:GQ	1/1:255,101,0:99
gi|87125858|gb|CP000255.1|	1049298	.	T	A	222	.	DP=30;VDB=2.470280e-01;RPB=-6.932055e-01;AF1=1;AC1=2;DP4=1,0,14,15;MQ=60;FQ=-81;PV4=1,0.46,1,0.34	GT:PL:GQ	1/1:255,54,0:99
gi|87125858|gb|CP000255.1|	1067450	.	C	A	222	.	DP=62;VDB=3.941364e-01;AF1=1;AC1=2;DP4=0,0,17,45;MQ=60;FQ=-214	GT:PL:GQ	1/1:255,187,0:99
gi|87125858|gb|CP000255.1|	1124922	.	G	T	222	.	DP=53;VDB=2.849077e-01;RPB=1.666987e+00;AF1=1;AC1=2;DP4=0,1,20,32;MQ=60;FQ=-169;PV4=1,1,1,1	GT:PL:GQ	1/1:255,142,0:99
gi|87125858|gb|CP000255.1|	1162621	.	C	T	222	.	DP=49;VDB=1.156315e-01;AF1=1;AC1=2;DP4=0,0,27,22;MQ=60;FQ=-175	GT:PL:GQ	1/1:255,148,0:99
gi|87125858|gb|CP000255.1|	1188838	.	G	T	222	.	DP=55;VDB=1.156799e-01;AF1=1;AC1=2;DP4=0,0,24,31;MQ=60;FQ=-193	GT:PL:GQ	1/1:255,166,0:99
gi|87125858|gb|CP000255.1|	1215913	.	T	C	222	.	DP=37;VDB=1.371621e-01;AF1=1;AC1=2;DP4=0,0,15,22;MQ=58;FQ=-138	GT:PL:GQ	1/1:255,111,0:99
gi|87125858|gb|CP000255.1|	1269542	.	A	T	222	.	DP=26;VDB=2.393247e-01;AF1=1;AC1=2;DP4=0,0,15,11;MQ=58;FQ=-102	GT:PL:GQ	1/1:255,75,0:99
gi|87125858|gb|CP000255.1|	1274455	.	G	T	222	.	DP=66;VDB=5.814508e-03;AF1=1;AC1=2;DP4=0,0,37,29;MQ=60;FQ=-226	GT:PL:GQ	1/1:255,199,0:99
gi|87125858|gb|CP000255.1|	1286690	.	A	G	222	.	DP=26;VDB=7.971659e-02;AF1=1;AC1=2;DP4=0,0,10,16;MQ=60;FQ=-105	GT:PL:GQ	1/1:255,78,0:99
gi|87125858|gb|CP000255.1|	1286986	.	A	G	222	.	DP=38;VDB=2.989395e-01;AF1=1;AC1=2;DP4=0,0,24,14;MQ=60;FQ=-141	GT:PL:GQ	1/1:255,114,0:99
gi|87125858|gb|CP000255.1|	1295497	.	A	G	222	.	DP=29;VDB=2.690700e-01;AF1=1;AC1=2;DP4=0,0,10,19;MQ=60;FQ=-114	GT:PL:GQ	1/1:255,87,0:99
gi|87125858|gb|CP000255.1|	1332002	.	C	T	222	.	DP=20;VDB=1.918039e-01;AF1=1;AC1=2;DP4=0,0,8,12;MQ=60;FQ=-87	GT:PL:GQ	1/1:255,60,0:99
gi|87125858|gb|CP000255.1|	1354028	.	C	T	222	.	DP=20;VDB=1.906258e-01;AF1=1;AC1=2;DP4=0,0,9,11;MQ=60;FQ=-87	GT:PL:GQ	1/1:255,60,0:99
gi|87125858|gb|CP000255.1|	1355744	.	T	A	222	.	DP=23;VDB=1.372767e-01;AF1=1;AC1=2;DP4=0,0,11,12;MQ=60;FQ=-96	GT:PL:GQ	1/1:255,69,0:99
gi|87125858|gb|CP000255.1|	1355826	.	C	A	222	.	DP=21;VDB=1.123298e-01;AF1=1;AC1=2;DP4=0,0,14,7;MQ=60;FQ=-90	GT:PL:GQ	1/1:255,63,0:99
gi|87125858|gb|CP000255.1|	1363207	.	A	T	222	.	DP=35;VDB=2.540802e-01;RPB=3.465516e-01;AF1=1;AC1=2;DP4=0,1,9,25;MQ=59;FQ=-117;PV4=1,1,0.4,0.39	GT:PL:GQ	1/1:255,90,0:99
gi|87125858|gb|CP000255.1|	1415586	.	A	G	222	.	DP=51;VDB=3.673917e-01;AF1=1;AC1=2;DP4=0,0,24,27;MQ=60;FQ=-181	GT:PL:GQ	1/1:255,154,0:99
gi|87125858|gb|CP000255.1|	1421797	.	C	A	222	.	DP=52;VDB=1.105991e-01;AF1=1;AC1=2;DP4=0,0,33,19;MQ=60;FQ=-184	GT:PL:GQ	1/1:255,157,0:99
gi|87125858|gb|CP000255.1|	1424478	.	A	G	222	.	DP=57;VDB=3.418733e-01;AF1=1;AC1=2;DP4=0,0,28,29;MQ=60;FQ=-199	GT:PL:GQ	1/1:255,172,0:99
gi|87125858|gb|CP000255.1|	1468494	.	GTTTTTT	GTTTTTTT	115	.	INDEL;IS=76,0.926829;DP=82;VDB=1.838643e-01;AF1=1;AC1=2;DP4=3,0,47,32;MQ=60;FQ=-232;PV4=0.28,1,1,1	GT:PL:GQ	1/1:156,197,0:99
gi|87125858|gb|CP000255.1|	1532903	.	G	A	222	.	DP=31;VDB=8.840080e-02;AF1=1;AC1=2;DP4=0,0,14,17;MQ=60;FQ=-120	GT:PL:GQ	1/1:255,93,0:99
gi|87125858|gb|CP000255.1|	1533312	.	A	T	222	.	DP=31;VDB=2.803682e-01;AF1=1;AC1=2;DP4=0,0,15,16;MQ=60;FQ=-117	GT:PL:GQ	1/1:255,90,0:99
gi|87125858|gb|CP000255.1|	1559379	.	C	G	222	.	DP=45;VDB=3.067610e-01;AF1=1;AC1=2;DP4=0,0,27,18;MQ=60;FQ=-162	GT:PL:GQ	1/1:255,135,0:99
gi|87125858|gb|CP000255.1|	1568945	.	C	T	222	.	DP=31;VDB=6.054373e-02;AF1=1;AC1=2;DP4=0,0,11,20;MQ=60;FQ=-120	GT:PL:GQ	1/1:255,93,0:99
gi|87125858|gb|CP000255.1|	1620490	.	T	C	222	.	DP=71;VDB=2.853576e-01;AF1=1;AC1=2;DP4=0,0,26,45;MQ=59;FQ=-241	GT:PL:GQ	1/1:255,214,0:99
gi|87125858|gb|CP000255.1|	1630757	.	T	A	222	.	DP=36;VDB=9.324159e-04;AF1=1;AC1=2;DP4=0,0,24,12;MQ=50;FQ=-135	GT:PL:GQ	1/1:255,108,0:99
gi|87125858|gb|CP000255.1|	1632009	.	T	C	222	.	DP=36;VDB=2.584310e-01;AF1=1;AC1=2;DP4=0,0,13,23;MQ=59;FQ=-135	GT:PL:GQ	1/1:255,108,0:99
gi|87125858|gb|CP000255.1|	1640174	.	CAAAAA	CAAAA	125	.	INDEL;IS=28,1.000000;DP=28;VDB=1.776303e-01;AF1=1;AC1=2;DP4=0,0,20,8;MQ=60;FQ=-119	GT:PL:GQ	1/1:166,84,0:99
gi|87125858|gb|CP000255.1|	1654517	.	T	C	222	.	DP=23;VDB=2.106486e-01;AF1=1;AC1=2;DP4=0,0,11,12;MQ=60;FQ=-96	GT:PL:GQ	1/1:255,69,0:99
gi|87125858|gb|CP000255.1|	1687170	.	T	C	222	.	DP=23;VDB=2.095567e-01;AF1=1;AC1=2;DP4=0,0,13,10;MQ=60;FQ=-96	GT:PL:GQ	1/1:255,69,0:99
gi|87125858|gb|CP000255.1|	1694809	.	A	G	222	.	DP=25;VDB=2.511286e-01;AF1=1;AC1=2;DP4=0,0,13,12;MQ=60;FQ=-102	GT:PL:GQ	1/1:255,75,0:99
gi|87125858|gb|CP000255.1|	1696501	.	T	G	222	.	DP=55;VDB=1.898792e-01;AF1=1;AC1=2;DP4=0,0,17,38;MQ=59;FQ=-193	GT:PL:GQ	1/1:255,166,0:99
gi|87125858|gb|CP000255.1|	1765020	.	A	C	222	.	DP=54;VDB=4.467255e-02;AF1=1;AC1=2;DP4=0,0,28,26;MQ=60;FQ=-187	GT:PL:GQ	1/1:255,160,0:99
gi|87125858|gb|CP000255.1|	1774351	.	T	C	222	.	DP=30;VDB=7.117546e-02;AF1=1;AC1=2;DP4=0,0,15,15;MQ=60;FQ=-114	GT:PL:GQ	1/1:255,87,0:99
gi|87125858|gb|CP000255.1|	1784631	.	A	AA	214	.	INDEL;IS=35,0.853659;DP=41;VDB=3.262050e-01;AF1=1;AC1=2;DP4=0,3,11,27;MQ=60;FQ=-118;PV4=0.55,1,1,1	GT:PL:GQ	1/1:255,83,0:99
gi|87125858|gb|CP000255.1|	1821345	.	A	G	222	.	DP=56;VDB=3.609758e-01;AF1=1;AC1=2;DP4=0,0,24,32;MQ=60;FQ=-196	GT:PL:GQ	1/1:255,169,0:99
gi|87125858|gb|CP000255.1|	1846982	.	T	TT	214	.	INDEL;IS=27,0.818182;DP=33;VDB=1.021057e-01;AF1=1;AC1=2;DP4=1,1,16,15;MQ=60;FQ=-107;PV4=1,1,1,1	GT:PL:GQ	1/1:255,72,0:99
gi|87125858|gb|CP000255.1|	1888956	.	C	T	222	.	DP=50;VDB=1.669101e-01;AF1=1;AC1=2;DP4=0,0,16,34;MQ=59;FQ=-175	GT:PL:GQ	1/1:255,148,0:99
gi|87125858|gb|CP000255.1|	1926423	.	G	A	222	.	DP=18;VDB=1.689563e-01;AF1=1;AC1=2;DP4=0,0,7,11;MQ=60;FQ=-81	GT:PL:GQ	1/1:255,54,0:99
gi|87125858|gb|CP000255.1|	1939443	.	C	G	222	.	DP=38;VDB=2.092987e-01;AF1=1;AC1=2;DP4=0,0,23,15;MQ=60;FQ=-141	GT:PL:GQ	1/1:255,114,0:99
gi|87125858|gb|CP000255.1|	1944161	.	A	G	222	.	DP=28;VDB=1.770562e-01;AF1=1;AC1=2;DP4=0,0,11,17;MQ=59;FQ=-108	GT:PL:GQ	1/1:255,81,0:99
gi|87125858|gb|CP000255.1|	1944614	.	TAAAAAAA	TAAAAAAAA	55.5	.	INDEL;IS=12,0.923077;DP=13;VDB=1.437906e-02;AF1=1;AC1=2;DP4=1,0,5,7;MQ=60;FQ=-62.5;PV4=0.46,1,1,1	GT:PL:GQ	1/1:96,28,0:53
gi|87125858|gb|CP000255.1|	1957508	.	C	T	222	.	DP=12;VDB=1.212691e-01;AF1=1;AC1=2;DP4=0,0,6,6;MQ=60;FQ=-60	GT:PL:GQ	1/1:255,33,0:63
gi|87125858|gb|CP000255.1|	1957938	.	C	T	222	.	DP=11;VDB=1.429632e-01;AF1=1;AC1=2;DP4=0,0,6,5;MQ=60;FQ=-60	GT:PL:GQ	1/1:255,33,0:63
gi|87125858|gb|CP000255.1|	1959504	.	T	A	222	.	DP=37;VDB=1.162129e-01;AF1=1;AC1=2;DP4=0,0,23,14;MQ=59;FQ=-138	GT:PL:GQ	1/1:255,111,0:99
gi|87125858|gb|CP000255.1|	1961354	.	C	T	222	.	DP=24;VDB=2.365478e-01;AF1=1;AC1=2;DP4=0,0,8,16;MQ=60;FQ=-99	GT:PL:GQ	1/1:255,72,0:99
gi|87125858|gb|CP000255.1|	1994912	.	GAAAAAAA	GAAAAAA	74.5	.	INDEL;IS=17,1.000000;DP=17;VDB=1.538000e-01;AF1=1;AC1=2;DP4=0,0,10,7;MQ=45;FQ=-85.5	GT:PL:GQ	1/1:115,51,0:99
gi|87125858|gb|CP000255.1|	2009005	.	T	C	222	.	DP=42;VDB=3.511883e-02;AF1=1;AC1=2;DP4=0,0,20,22;MQ=60;FQ=-153	GT:PL:GQ	1/1:255,126,0:99
gi|87125858|gb|CP000255.1|	2111025	.	A	G	214	.	DP=65;VDB=1.814108e-24;AF1=1;AC1=2;DP4=0,0,10,55;MQ=32;FQ=-223	GT:PL:GQ	1/1:247,196,0:99
gi|87125858|gb|CP000255.1|	2111031	.	C	T	217	.	DP=66;VDB=4.110024e-16;RPB=1.627265e+00;AF1=1;AC1=2;DP4=1,0,9,56;MQ=32;FQ=-207;PV4=0.15,1,1,0.4	GT:PL:GQ	1/1:250,180,0:99
gi|87125858|gb|CP000255.1|	2111120	.	A	G	222	.	DP=39;VDB=1.433848e-18;AF1=1;AC1=2;DP4=0,0,9,30;MQ=32;FQ=-144	GT:PL:GQ	1/1:255,117,0:99
gi|87125858|gb|CP000255.1|	2112893	.	C	T	222	.	DP=23;VDB=3.403294e-07;AF1=1;AC1=2;DP4=0,0,9,14;MQ=44;FQ=-96	GT:PL:GQ	1/1:255,69,0:99
gi|87125858|gb|CP000255.1|	2112926	.	C	T	222	.	DP=35;VDB=7.392921e-05;AF1=1;AC1=2;DP4=0,0,19,16;MQ=48;FQ=-132	GT:PL:GQ	1/1:255,105,0:99
gi|87125858|gb|CP000255.1|	2112956	.	G	A	222	.	DP=55;VDB=3.858202e-01;AF1=1;AC1=2;DP4=0,0,26,29;MQ=50;FQ=-193	GT:PL:GQ	1/1:255,166,0:99
gi|87125858|gb|CP000255.1|	2112965	.	G	T	222	.	DP=60;VDB=3.688784e-01;AF1=1;AC1=2;DP4=0,0,30,30;MQ=50;FQ=-208	GT:PL:GQ	1/1:255,181,0:99
gi|87125858|gb|CP000255.1|	2112971	.	T	G	222	.	DP=62;VDB=4.049118e-01;AF1=1;AC1=2;DP4=0,0,32,30;MQ=50;FQ=-214	GT:PL:GQ	1/1:255,187,0:99
gi|87125858|gb|CP000255.1|	2112974	.	T	C	222	.	DP=62;VDB=3.929165e-01;AF1=1;AC1=2;DP4=0,0,32,30;MQ=50;FQ=-214	GT:PL:GQ	1/1:255,187,0:99
gi|87125858|gb|CP000255.1|	2113002	.	T	A	222	.	DP=72;VDB=2.978988e-02;AF1=1;AC1=2;DP4=0,0,34,38;MQ=49;FQ=-244	GT:PL:GQ	1/1:255,217,0:99
gi|87125858|gb|CP000255.1|	2113008	.	A	T	222	.	DP=74;VDB=1.451544e-02;AF1=1;AC1=2;DP4=0,0,36,38;MQ=49;FQ=-250	GT:PL:GQ	1/1:255,223,0:99
gi|87125858|gb|CP000255.1|	2113020	.	C	A	222	.	DP=76;VDB=1.926836e-02;AF1=1;AC1=2;DP4=0,0,37,39;MQ=49;FQ=-253	GT:PL:GQ	1/1:255,226,0:99
gi|87125858|gb|CP000255.1|	2113036	.	A	G	222	.	DP=77;VDB=6.136574e-02;AF1=1;AC1=2;DP4=0,0,36,41;MQ=49;FQ=-256	GT:PL:GQ	1/1:255,229,0:99
gi|87125858|gb|CP000255.1|	2113055	.	G	A	222	.	DP=75;VDB=3.730440e-01;AF1=1;AC1=2;DP4=0,0,33,42;MQ=48;FQ=-253	GT:PL:GQ	1/1:255,226,0:99
gi|87125858|gb|CP000255.1|	2113069	.	C	T	222	.	DP=75;VDB=3.535956e-01;AF1=1;AC1=2;DP4=0,0,34,41;MQ=49;FQ=-253	GT:PL:GQ	1/1:255,226,0:99
gi|87125858|gb|CP000255.1|	2113078	.	A	G	222	.	DP=72;VDB=2.641107e-01;AF1=1;AC1=2;DP4=0,0,38,34;MQ=50;FQ=-244	GT:PL:GQ	1/1:255,217,0:99
gi|87125858|gb|CP000255.1|	2113084	.	A	G	222	.	DP=68;VDB=4.268818e-01;AF1=1;AC1=2;DP4=0,0,37,31;MQ=51;FQ=-223	GT:PL:GQ	1/1:255,196,0:99
gi|87125858|gb|CP000255.1|	2113085	.	A	C	222	.	DP=68;VDB=4.210346e-01;AF1=1;AC1=2;DP4=0,0,37,31;MQ=51;FQ=-232	GT:PL:GQ	1/1:255,205,0:99
gi|87125858|gb|CP000255.1|	2113094	.	C	T	222	.	DP=68;VDB=4.164951e-01;AF1=1;AC1=2;DP4=0,0,35,33;MQ=51;FQ=-232	GT:PL:GQ	1/1:255,205,0:99
gi|87125858|gb|CP000255.1|	2113100	.	T	C	222	.	DP=58;VDB=1.338975e-02;AF1=1;AC1=2;DP4=0,0,32,26;MQ=52;FQ=-199	GT:PL:GQ	1/1:255,172,0:99
gi|87125858|gb|CP000255.1|	2113101	.	T	C	222	.	DP=58;VDB=1.247031e-02;AF1=1;AC1=2;DP4=0,0,32,26;MQ=52;FQ=-202	GT:PL:GQ	1/1:255,175,0:99
gi|87125858|gb|CP000255.1|	2113102	.	C	A	222	.	DP=58;VDB=1.282381e-02;RPB=-1.254430e+00;AF1=1;AC1=2;DP4=1,0,31,26;MQ=52;FQ=-184;PV4=1,1,0.28,0.42	GT:PL:GQ	1/1:255,157,0:99
gi|87125858|gb|CP000255.1|	2113104	.	A	G	222	.	DP=58;VDB=1.065907e-02;RPB=1.373900e+00;AF1=1;AC1=2;DP4=1,0,31,26;MQ=52;FQ=-184;PV4=1,1,0.28,0.43	GT:PL:GQ	1/1:255,157,0:99
gi|87125858|gb|CP000255.1|	2113106	.	A	T	222	.	DP=57;VDB=1.400841e-02;RPB=1.246053e+00;AF1=1;AC1=2;DP4=0,1,31,25;MQ=52;FQ=-181;PV4=0.46,1,0.27,0.41	GT:PL:GQ	1/1:255,154,0:99
gi|87125858|gb|CP000255.1|	2113117	.	T	G	222	.	DP=64;VDB=1.527921e-01;AF1=1;AC1=2;DP4=0,0,33,31;MQ=52;FQ=-220	GT:PL:GQ	1/1:255,193,0:99
gi|87125858|gb|CP000255.1|	2113131	.	G	A	222	.	DP=62;VDB=2.525962e-01;RPB=-5.029189e-01;AF1=1;AC1=2;DP4=1,0,30,31;MQ=52;FQ=-196;PV4=1,1,0.27,0.33	GT:PL:GQ	1/1:255,169,0:99
gi|87125858|gb|CP000255.1|	2113150	.	C	T	222	.	DP=61;VDB=3.857861e-01;AF1=1;AC1=2;DP4=0,0,28,33;MQ=51;FQ=-211	GT:PL:GQ	1/1:255,184,0:99
gi|87125858|gb|CP000255.1|	2113184	.	A	G	222	.	DP=48;VDB=3.582872e-01;AF1=1;AC1=2;DP4=0,0,21,27;MQ=51;FQ=-171	GT:PL:GQ	1/1:255,144,0:99
gi|87125858|gb|CP000255.1|	2113197	.	A	G	222	.	DP=42;VDB=2.744464e-01;AF1=1;AC1=2;DP4=0,0,17,25;MQ=50;FQ=-153	GT:PL:GQ	1/1:255,126,0:99
gi|87125858|gb|CP000255.1|	2113199	.	G	C	222	.	DP=42;VDB=2.892425e-01;AF1=1;AC1=2;DP4=0,0,17,25;MQ=50;FQ=-153	GT:PL:GQ	1/1:255,126,0:99
gi|87125858|gb|CP000255.1|	2113200	.	C	T	222	.	DP=42;VDB=2.971212e-01;AF1=1;AC1=2;DP4=0,0,17,25;MQ=50;FQ=-153	GT:PL:GQ	1/1:255,126,0:99
gi|87125858|gb|CP000255.1|	2113213	.	T	A	222	.	DP=43;VDB=2.886744e-01;RPB=1.874307e+00;AF1=1;AC1=2;DP4=0,2,18,23;MQ=50;FQ=-111;PV4=0.5,1,0.16,1	GT:PL:GQ	1/1:255,84,0:99
gi|87125858|gb|CP000255.1|	2113220	.	G	A	222	.	DP=47;VDB=3.559196e-01;AF1=1;AC1=2;DP4=0,0,20,27;MQ=50;FQ=-162	GT:PL:GQ	1/1:255,135,0:99
gi|87125858|gb|CP000255.1|	2113295	.	G	C	222	.	DP=47;VDB=5.785070e-19;AF1=1;AC1=2;DP4=0,0,28,19;MQ=49;FQ=-168	GT:PL:GQ	1/1:255,141,0:99
gi|87125858|gb|CP000255.1|	2113403	.	A	G	114	.	DP=8;VDB=1.229919e-01;AF1=1;AC1=2;DP4=0,0,6,2;MQ=52;FQ=-51	GT:PL:GQ	1/1:147,24,0:45
gi|87125858|gb|CP000255.1|	2113413	.	C	T	138	.	DP=8;VDB=1.212681e-01;AF1=1;AC1=2;DP4=0,0,6,2;MQ=52;FQ=-51	GT:PL:GQ	1/1:171,24,0:45
gi|87125858|gb|CP000255.1|	2113527	.	A	G	189	.	DP=15;VDB=4.137515e-02;AF1=1;AC1=2;DP4=0,0,13,2;MQ=55;FQ=-72	GT:PL:GQ	1/1:222,45,0:87
gi|87125858|gb|CP000255.1|	2113571	.	T	G	211	.	DP=19;VDB=5.016523e-02;AF1=1;AC1=2;DP4=0,0,16,3;MQ=50;FQ=-84	GT:PL:GQ	1/1:244,57,0:99
gi|87125858|gb|CP000255.1|	2113574	.	A	G	209	.	DP=19;VDB=3.975046e-02;AF1=1;AC1=2;DP4=0,0,16,3;MQ=50;FQ=-84	GT:PL:GQ	1/1:242,57,0:99
gi|87125858|gb|CP000255.1|	2113580	.	T	A	198	.	DP=19;VDB=9.337597e-03;AF1=1;AC1=2;DP4=0,0,16,3;MQ=50;FQ=-81	GT:PL:GQ	1/1:231,54,0:99
gi|87125858|gb|CP000255.1|	2113583	.	A	T	210	.	DP=19;VDB=1.140848e-02;AF1=1;AC1=2;DP4=0,0,16,3;MQ=50;FQ=-84	GT:PL:GQ	1/1:243,57,0:99
gi|87125858|gb|CP000255.1|	2113588	.	G	A	216	.	DP=19;VDB=4.050978e-02;AF1=1;AC1=2;DP4=0,0,16,3;MQ=50;FQ=-84	GT:PL:GQ	1/1:249,57,0:99
gi|87125858|gb|CP000255.1|	2113598	.	G	A	199	.	DP=15;VDB=1.672612e-01;AF1=1;AC1=2;DP4=0,0,12,3;MQ=49;FQ=-72	GT:PL:GQ	1/1:232,45,0:87
gi|87125858|gb|CP000255.1|	2113600	.	G	A	193	.	DP=15;VDB=1.666877e-01;AF1=1;AC1=2;DP4=0,0,12,3;MQ=49;FQ=-72	GT:PL:GQ	1/1:226,45,0:87
gi|87125858|gb|CP000255.1|	2113605	.	T	C	191	.	DP=14;VDB=6.632668e-02;AF1=1;AC1=2;DP4=0,0,11,3;MQ=48;FQ=-69	GT:PL:GQ	1/1:224,42,0:81
gi|87125858|gb|CP000255.1|	2113678	.	T	G	118	.	DP=8;VDB=6.413551e-02;AF1=1;AC1=2;DP4=0,0,6,2;MQ=46;FQ=-51	GT:PL:GQ	1/1:151,24,0:45
gi|87125858|gb|CP000255.1|	2113681	.	G	A	90.3	.	DP=9;VDB=4.923761e-02;RPB=1.355544e+00;AF1=1;AC1=2;DP4=0,1,6,2;MQ=48;FQ=-42;PV4=0.33,1,0.23,1	GT:PL:GQ	1/1:123,15,0:27
gi|87125858|gb|CP000255.1|	2113688	.	C	T	222	.	DP=56;VDB=1.241365e-09;RPB=1.546721e+00;AF1=1;AC1=2;DP4=0,1,34,21;MQ=51;FQ=-175;PV4=0.39,1,1,0.4	GT:PL:GQ	1/1:255,148,0:99
gi|87125858|gb|CP000255.1|	2113699	.	T	C	222	.	DP=56;VDB=5.402043e-11;AF1=1;AC1=2;DP4=0,0,34,22;MQ=51;FQ=-196	GT:PL:GQ	1/1:255,169,0:99
gi|87125858|gb|CP000255.1|	2113703	.	C	T	222	.	DP=59;VDB=1.754283e-10;AF1=1;AC1=2;DP4=0,0,35,24;MQ=51;FQ=-205	GT:PL:GQ	1/1:255,178,0:99
gi|87125858|gb|CP000255.1|	2113747	.	T	G	222	.	DP=73;VDB=4.089051e-01;RPB=1.684755e+00;AF1=1;AC1=2;DP4=0,1,42,30;MQ=52;FQ=-228;PV4=0.42,1,0.34,1	GT:PL:GQ	1/1:255,201,0:99
gi|87125858|gb|CP000255.1|	2113766	.	G	A	222	.	DP=70;VDB=4.221182e-01;AF1=1;AC1=2;DP4=0,0,40,30;MQ=54;FQ=-235	GT:PL:GQ	1/1:255,208,0:99
gi|87125858|gb|CP000255.1|	2113824	.	G	A	222	.	DP=76;VDB=2.835708e-01;RPB=1.595448e+00;AF1=1;AC1=2;DP4=1,0,43,32;MQ=54;FQ=-225;PV4=1,1,0.3,1	GT:PL:GQ	1/1:255,198,0:99
gi|87125858|gb|CP000255.1|	2113826	.	A	G	222	.	DP=76;VDB=3.342999e-01;AF1=1;AC1=2;DP4=0,0,44,32;MQ=54;FQ=-253	GT:PL:GQ	1/1:255,226,0:99
gi|87125858|gb|CP000255.1|	2113877	.	C	T	222	.	DP=76;VDB=4.281042e-01;AF1=1;AC1=2;DP4=0,0,44,32;MQ=55;FQ=-250	GT:PL:GQ	1/1:255,223,0:99
gi|87125858|gb|CP000255.1|	2113894	.	C	G	222	.	DP=76;VDB=2.373357e-01;AF1=1;AC1=2;DP4=0,0,42,34;MQ=56;FQ=-256	GT:PL:GQ	1/1:255,229,0:99
gi|87125858|gb|CP000255.1|	2113895	.	G	T	222	.	DP=76;VDB=1.911311e-01;RPB=1.549864e+00;AF1=1;AC1=2;DP4=0,1,42,33;MQ=56;FQ=-232;PV4=0.45,1,0.32,1	GT:PL:GQ	1/1:255,205,0:99
gi|87125858|gb|CP000255.1|	2113929	.	G	A	222	.	DP=79;VDB=4.521372e-01;AF1=1;AC1=2;DP4=0,0,48,31;MQ=57;FQ=-265	GT:PL:GQ	1/1:255,238,0:99
gi|87125858|gb|CP000255.1|	2113934	.	G	A	222	.	DP=77;VDB=4.587238e-01;AF1=1;AC1=2;DP4=0,0,47,30;MQ=58;FQ=-253	GT:PL:GQ	1/1:255,226,0:99
gi|87125858|gb|CP000255.1|	2113935	.	G	C	222	.	DP=77;VDB=4.569139e-01;AF1=1;AC1=2;DP4=0,0,47,30;MQ=58;FQ=-259	GT:PL:GQ	1/1:255,232,0:99
gi|87125858|gb|CP000255.1|	2113937	.	A	G	222	.	DP=77;VDB=4.585126e-01;AF1=1;AC1=2;DP4=0,0,47,30;MQ=58;FQ=-259	GT:PL:GQ	1/1:255,232,0:99
gi|87125858|gb|CP000255.1|	2113946	.	T	A	222	.	DP=77;VDB=4.443849e-01;AF1=1;AC1=2;DP4=0,0,48,29;MQ=58;FQ=-259	GT:PL:GQ	1/1:255,232,0:99
gi|87125858|gb|CP000255.1|	2113955	.	A	G	222	.	DP=73;VDB=2.665485e-01;AF1=1;AC1=2;DP4=0,0,44,29;MQ=58;FQ=-247	GT:PL:GQ	1/1:255,220,0:99
gi|87125858|gb|CP000255.1|	2113957	.	T	G	222	.	DP=73;VDB=1.939412e-01;RPB=-2.534497e-01;AF1=1;AC1=2;DP4=1,1,43,28;MQ=58;FQ=-211;PV4=1,1,0.32,0.26	GT:PL:GQ	1/1:255,184,0:99
gi|87125858|gb|CP000255.1|	2113961	.	T	C	222	.	DP=73;VDB=1.781101e-01;AF1=1;AC1=2;DP4=0,0,44,29;MQ=58;FQ=-247	GT:PL:GQ	1/1:255,220,0:99
gi|87125858|gb|CP000255.1|	2113962	.	G	C	222	.	DP=73;VDB=1.972899e-01;AF1=1;AC1=2;DP4=0,0,44,29;MQ=58;FQ=-244	GT:PL:GQ	1/1:255,217,0:99
gi|87125858|gb|CP000255.1|	2113970	.	C	T	222	.	DP=80;VDB=4.249826e-01;AF1=1;AC1=2;DP4=0,0,48,32;MQ=58;FQ=-268	GT:PL:GQ	1/1:255,241,0:99
gi|87125858|gb|CP000255.1|	2113977	.	T	G	222	.	DP=80;VDB=2.256630e-01;RPB=-1.540834e-02;AF1=1;AC1=2;DP4=1,1,45,33;MQ=58;FQ=-233;PV4=1,1,0.33,1	GT:PL:GQ	1/1:255,206,0:99
gi|87125858|gb|CP000255.1|	2113980	.	C	T	222	.	DP=80;VDB=2.574613e-01;RPB=3.031326e-01;AF1=1;AC1=2;DP4=0,1,46,33;MQ=58;FQ=-249;PV4=0.42,1,0.38,0.35	GT:PL:GQ	1/1:255,222,0:99
gi|87125858|gb|CP000255.1|	2113990	.	T	A	222	.	DP=77;VDB=2.179350e-01;RPB=1.642213e+00;AF1=1;AC1=2;DP4=0,1,43,33;MQ=58;FQ=-224;PV4=0.44,0.46,0.38,1	GT:PL:GQ	1/1:255,197,0:99
gi|87125858|gb|CP000255.1|	2113991	.	A	T	222	.	DP=77;VDB=2.342315e-01;RPB=1.642213e+00;AF1=1;AC1=2;DP4=0,1,43,33;MQ=58;FQ=-222;PV4=0.44,1,0.38,1	GT:PL:GQ	1/1:255,195,0:99
gi|87125858|gb|CP000255.1|	2114068	.	T	C	222	.	DP=70;VDB=3.492129e-01;AF1=1;AC1=2;DP4=0,0,37,33;MQ=59;FQ=-238	GT:PL:GQ	1/1:255,211,0:99
gi|87125858|gb|CP000255.1|	2114075	.	G	A	222	.	DP=72;VDB=4.431609e-01;AF1=1;AC1=2;DP4=0,0,35,37;MQ=59;FQ=-244	GT:PL:GQ	1/1:255,217,0:99
gi|87125858|gb|CP000255.1|	2114078	.	A	G	222	.	DP=72;VDB=4.428556e-01;AF1=1;AC1=2;DP4=0,0,35,37;MQ=59;FQ=-241	GT:PL:GQ	1/1:255,214,0:99
gi|87125858|gb|CP000255.1|	2114081	.	G	A	222	.	DP=72;VDB=4.331844e-01;AF1=1;AC1=2;DP4=0,0,35,37;MQ=59;FQ=-244	GT:PL:GQ	1/1:255,217,0:99
gi|87125858|gb|CP000255.1|	2114132	.	A	G	222	.	DP=80;VDB=9.644856e-04;AF1=1;AC1=2;DP4=0,0,32,48;MQ=59;FQ=-268	GT:PL:GQ	1/1:255,241,0:99
gi|87125858|gb|CP000255.1|	2114141	.	T	C	222	.	DP=77;VDB=2.734245e-04;AF1=1;AC1=2;DP4=0,0,28,49;MQ=59;FQ=-259	GT:PL:GQ	1/1:255,232,0:99
gi|87125858|gb|CP000255.1|	2114144	.	T	C	222	.	DP=77;VDB=8.806046e-04;AF1=1;AC1=2;DP4=0,0,28,49;MQ=59;FQ=-253	GT:PL:GQ	1/1:255,226,0:99
gi|87125858|gb|CP000255.1|	2114150	.	T	C	222	.	DP=75;VDB=1.534217e-02;AF1=1;AC1=2;DP4=0,0,27,48;MQ=59;FQ=-253	GT:PL:GQ	1/1:255,226,0:99
gi|87125858|gb|CP000255.1|	2114156	.	T	A	222	.	DP=64;VDB=4.095513e-04;AF1=1;AC1=2;DP4=0,0,24,40;MQ=60;FQ=-217	GT:PL:GQ	1/1:255,190,0:99
gi|87125858|gb|CP000255.1|	2114157	.	A	T	222	.	DP=64;VDB=4.049067e-04;AF1=1;AC1=2;DP4=0,0,24,40;MQ=60;FQ=-217	GT:PL:GQ	1/1:255,190,0:99
gi|87125858|gb|CP000255.1|	2114159	.	T	C	222	.	DP=64;VDB=1.127495e-03;AF1=1;AC1=2;DP4=0,0,24,40;MQ=60;FQ=-220	GT:PL:GQ	1/1:255,193,0:99
gi|87125858|gb|CP000255.1|	2114162	.	T	C	222	.	DP=64;VDB=2.427774e-03;AF1=1;AC1=2;DP4=0,0,24,40;MQ=60;FQ=-220	GT:PL:GQ	1/1:255,193,0:99
gi|87125858|gb|CP000255.1|	2114167	.	T	C	222	.	DP=64;VDB=1.425180e-02;AF1=1;AC1=2;DP4=0,0,24,40;MQ=60;FQ=-220	GT:PL:GQ	1/1:255,193,0:99
gi|87125858|gb|CP000255.1|	2114169	.	G	A	222	.	DP=64;VDB=3.082080e-02;AF1=1;AC1=2;DP4=0,0,24,40;MQ=60;FQ=-220	GT:PL:GQ	1/1:255,193,0:99
gi|87125858|gb|CP000255.1|	2114170	.	C	T	222	.	DP=62;VDB=6.432541e-02;RPB=1.620516e+00;AF1=1;AC1=2;DP4=0,1,24,37;MQ=60;FQ=-187;PV4=1,1,1,0.4	GT:PL:GQ	1/1:255,160,0:99
gi|87125858|gb|CP000255.1|	2114173	.	G	C	222	.	DP=64;VDB=9.150279e-02;RPB=-1.929270e-02;AF1=1;AC1=2;DP4=1,1,23,39;MQ=60;FQ=-173;PV4=1,1,1,0.34	GT:PL:GQ	1/1:255,146,0:99
gi|87125858|gb|CP000255.1|	2114174	.	A	G	222	.	DP=64;VDB=9.518173e-02;RPB=-1.136797e+00;AF1=1;AC1=2;DP4=1,0,23,40;MQ=60;FQ=-184;PV4=0.37,1,0.45,0.38	GT:PL:GQ	1/1:255,157,0:99
gi|87125858|gb|CP000255.1|	2114175	.	G	C	222	.	DP=63;VDB=1.925557e-01;RPB=1.548524e+00;AF1=1;AC1=2;DP4=0,2,23,38;MQ=60;FQ=-165;PV4=0.53,1,1,0.32	GT:PL:GQ	1/1:255,138,0:99
gi|87125858|gb|CP000255.1|	2114202	.	G	A	222	.	DP=75;VDB=4.123348e-01;AF1=1;AC1=2;DP4=0,0,22,53;MQ=60;FQ=-253	GT:PL:GQ	1/1:255,226,0:99
gi|87125858|gb|CP000255.1|	2114204	.	T	C	222	.	DP=75;VDB=4.467041e-01;RPB=8.545544e-01;AF1=1;AC1=2;DP4=0,1,22,52;MQ=60;FQ=-234;PV4=1,1,0.44,0.43	GT:PL:GQ	1/1:255,207,0:99
gi|87125858|gb|CP000255.1|	2114205	.	G	A	222	.	DP=75;VDB=4.513791e-01;AF1=1;AC1=2;DP4=0,0,22,53;MQ=60;FQ=-250	GT:PL:GQ	1/1:255,223,0:99
gi|87125858|gb|CP000255.1|	2114206	.	G	A	222	.	DP=74;VDB=4.277254e-01;AF1=1;AC1=2;DP4=0,0,22,52;MQ=60;FQ=-250	GT:PL:GQ	1/1:255,223,0:99
gi|87125858|gb|CP000255.1|	2114207	.	A	T	222	.	DP=75;VDB=3.866332e-01;RPB=1.757399e-01;AF1=1;AC1=2;DP4=0,3,22,50;MQ=60;FQ=-191;PV4=0.55,1,0.39,0.36	GT:PL:GQ	1/1:255,164,0:99
gi|87125858|gb|CP000255.1|	2114209	.	T	G	222	.	DP=74;VDB=2.652472e-01;RPB=1.661368e+00;AF1=1;AC1=2;DP4=0,4,22,48;MQ=60;FQ=-189;PV4=0.31,1,0.37,0.34	GT:PL:GQ	1/1:255,162,0:99
gi|87125858|gb|CP000255.1|	2114219	.	C	G	222	.	DP=87;VDB=4.730437e-01;AF1=1;AC1=2;DP4=0,0,26,61;MQ=59;FQ=-282	GT:PL:GQ	1/1:255,255,0:99
gi|87125858|gb|CP000255.1|	2114228	.	A	G	222	.	DP=89;VDB=1.737967e-01;AF1=1;AC1=2;DP4=0,0,27,62;MQ=59;FQ=-282	GT:PL:GQ	1/1:255,255,0:99
gi|87125858|gb|CP000255.1|	2114331	.	T	G	222	.	DP=53;VDB=3.216829e-01;AF1=1;AC1=2;DP4=0,0,32,21;MQ=59;FQ=-187	GT:PL:GQ	1/1:255,160,0:99
gi|87125858|gb|CP000255.1|	2114333	.	T	A	222	.	DP=53;VDB=3.655599e-01;AF1=1;AC1=2;DP4=0,0,32,21;MQ=59;FQ=-187	GT:PL:GQ	1/1:255,160,0:99
gi|87125858|gb|CP000255.1|	2114334	.	G	T	222	.	DP=53;VDB=3.778506e-01;AF1=1;AC1=2;DP4=0,0,32,21;MQ=59;FQ=-187	GT:PL:GQ	1/1:255,160,0:99
gi|87125858|gb|CP000255.1|	2114336	.	G	A	222	.	DP=53;VDB=3.738804e-01;AF1=1;AC1=2;DP4=0,0,32,21;MQ=59;FQ=-187	GT:PL:GQ	1/1:255,160,0:99
gi|87125858|gb|CP000255.1|	2114338	.	T	G	222	.	DP=53;VDB=3.328297e-01;AF1=1;AC1=2;DP4=0,0,32,21;MQ=59;FQ=-187	GT:PL:GQ	1/1:255,160,0:99
gi|87125858|gb|CP000255.1|	2114342	.	A	G	222	.	DP=56;VDB=3.859550e-01;AF1=1;AC1=2;DP4=0,0,35,21;MQ=59;FQ=-193	GT:PL:GQ	1/1:255,166,0:99
gi|87125858|gb|CP000255.1|	2114345	.	C	T	222	.	DP=56;VDB=3.465592e-01;AF1=1;AC1=2;DP4=0,0,35,21;MQ=59;FQ=-196	GT:PL:GQ	1/1:255,169,0:99
gi|87125858|gb|CP000255.1|	2114348	.	T	A	222	.	DP=56;VDB=3.339184e-01;AF1=1;AC1=2;DP4=0,0,35,21;MQ=59;FQ=-196	GT:PL:GQ	1/1:255,169,0:99
gi|87125858|gb|CP000255.1|	2114357	.	G	C	222	.	DP=60;VDB=2.796479e-01;AF1=1;AC1=2;DP4=0,0,36,24;MQ=59;FQ=-208	GT:PL:GQ	1/1:255,181,0:99
gi|87125858|gb|CP000255.1|	2114476	.	T	A	222	.	DP=69;VDB=2.902608e-01;AF1=1;AC1=2;DP4=0,0,47,22;MQ=60;FQ=-235	GT:PL:GQ	1/1:255,208,0:99
gi|87125858|gb|CP000255.1|	2114491	.	A	G	222	.	DP=70;VDB=2.935457e-01;AF1=1;AC1=2;DP4=0,0,50,20;MQ=59;FQ=-238	GT:PL:GQ	1/1:255,211,0:99
gi|87125858|gb|CP000255.1|	2114497	.	G	A	222	.	DP=79;VDB=4.564344e-01;AF1=1;AC1=2;DP4=0,0,59,20;MQ=59;FQ=-262	GT:PL:GQ	1/1:255,235,0:99
gi|87125858|gb|CP000255.1|	2114506	.	T	A	222	.	DP=81;VDB=4.118335e-01;AF1=1;AC1=2;DP4=0,0,60,21;MQ=59;FQ=-268	GT:PL:GQ	1/1:255,241,0:99
gi|87125858|gb|CP000255.1|	2114515	.	G	A	222	.	DP=80;VDB=2.697062e-01;AF1=1;AC1=2;DP4=0,0,59,21;MQ=60;FQ=-268	GT:PL:GQ	1/1:255,241,0:99
gi|87125858|gb|CP000255.1|	2114524	.	G	T	222	.	DP=83;VDB=1.425876e-01;RPB=-6.052183e-01;AF1=1;AC1=2;DP4=0,1,60,22;MQ=60;FQ=-255;PV4=0.28,1,0.46,0.35	GT:PL:GQ	1/1:255,228,0:99
gi|87125858|gb|CP000255.1|	2114526	.	G	C	222	.	DP=83;VDB=1.157270e-01;RPB=-6.052183e-01;AF1=1;AC1=2;DP4=0,1,60,22;MQ=60;FQ=-255;PV4=0.28,1,0.46,0.34	GT:PL:GQ	1/1:255,228,0:99
gi|87125858|gb|CP000255.1|	2114532	.	A	T	222	.	DP=84;VDB=1.606385e-01;AF1=1;AC1=2;DP4=0,0,60,24;MQ=60;FQ=-274	GT:PL:GQ	1/1:255,247,0:99
gi|87125858|gb|CP000255.1|	2114551	.	T	A	222	.	DP=83;VDB=3.997208e-01;AF1=1;AC1=2;DP4=0,0,55,28;MQ=60;FQ=-277	GT:PL:GQ	1/1:255,250,0:99
gi|87125858|gb|CP000255.1|	2114761	.	T	C	222	.	DP=92;VDB=4.234545e-01;AF1=1;AC1=2;DP4=0,0,41,51;MQ=59;FQ=-282	GT:PL:GQ	1/1:255,255,0:99
gi|87125858|gb|CP000255.1|	2114765	.	T	G	222	.	DP=90;VDB=4.861724e-01;AF1=1;AC1=2;DP4=0,0,39,51;MQ=59;FQ=-282	GT:PL:GQ	1/1:255,255,0:99
gi|87125858|gb|CP000255.1|	2114773	.	G	A	222	.	DP=92;VDB=4.329078e-01;AF1=1;AC1=2;DP4=0,0,42,50;MQ=59;FQ=-282	GT:PL:GQ	1/1:255,255,0:99
gi|87125858|gb|CP000255.1|	2114774	.	A	T	222	.	DP=92;VDB=3.626593e-01;AF1=1;AC1=2;DP4=0,0,42,50;MQ=59;FQ=-282	GT:PL:GQ	1/1:255,255,0:99
gi|87125858|gb|CP000255.1|	2114784	.	A	T	222	.	DP=93;VDB=1.619043e-01;AF1=1;AC1=2;DP4=0,0,46,47;MQ=58;FQ=-282	GT:PL:GQ	1/1:255,255,0:99
gi|87125858|gb|CP000255.1|	2114786	.	T	G	222	.	DP=92;VDB=7.460531e-02;RPB=-2.369497e+00;AF1=1;AC1=2;DP4=2,0,43,47;MQ=58;FQ=-242;PV4=0.24,1,0.34,1	GT:PL:GQ	1/1:255,215,0:99
gi|87125858|gb|CP000255.1|	2114790	.	G	T	222	.	DP=92;VDB=4.127031e-02;AF1=1;AC1=2;DP4=0,0,45,47;MQ=58;FQ=-282	GT:PL:GQ	1/1:255,255,0:99
gi|87125858|gb|CP000255.1|	2114791	.	T	C	222	.	DP=92;VDB=2.498468e-02;RPB=-2.396271e+00;AF1=1;AC1=2;DP4=2,0,43,47;MQ=58;FQ=-235;PV4=0.24,0.37,0.34,1	GT:PL:GQ	1/1:255,208,0:99
gi|87125858|gb|CP000255.1|	2114803	.	A	C	222	.	DP=98;VDB=2.814637e-02;AF1=1;AC1=2;DP4=0,0,44,54;MQ=58;FQ=-282	GT:PL:GQ	1/1:255,255,0:99
gi|87125858|gb|CP000255.1|	2114902	.	G	A	222	.	DP=90;VDB=4.671288e-01;AF1=1;AC1=2;DP4=0,0,34,56;MQ=57;FQ=-282	GT:PL:GQ	1/1:255,255,0:99
gi|87125858|gb|CP000255.1|	2114943	.	C	G	222	.	DP=91;VDB=1.022992e-02;AF1=1;AC1=2;DP4=0,0,37,54;MQ=56;FQ=-282	GT:PL:GQ	1/1:255,255,0:99
gi|87125858|gb|CP000255.1|	2115000	.	A	G	222	.	DP=82;VDB=4.337331e-01;AF1=1;AC1=2;DP4=0,0,35,47;MQ=54;FQ=-268	GT:PL:GQ	1/1:255,241,0:99
gi|87125858|gb|CP000255.1|	2115047	.	G	A	222	.	DP=68;VDB=7.621574e-02;AF1=1;AC1=2;DP4=0,0,36,32;MQ=54;FQ=-232	GT:PL:GQ	1/1:255,205,0:99
gi|87125858|gb|CP000255.1|	2115048	.	T	C	222	.	DP=68;VDB=9.895127e-02;AF1=1;AC1=2;DP4=0,0,36,32;MQ=54;FQ=-232	GT:PL:GQ	1/1:255,205,0:99
gi|87125858|gb|CP000255.1|	2115064	.	A	C	222	.	DP=60;VDB=4.015288e-01;AF1=1;AC1=2;DP4=0,0,38,22;MQ=53;FQ=-208	GT:PL:GQ	1/1:255,181,0:99
gi|87125858|gb|CP000255.1|	2115077	.	T	A	222	.	DP=59;VDB=1.437284e-02;AF1=1;AC1=2;DP4=0,0,39,20;MQ=53;FQ=-205	GT:PL:GQ	1/1:255,178,0:99
gi|87125858|gb|CP000255.1|	2115084	.	T	C	222	.	DP=40;VDB=2.521349e-01;AF1=1;AC1=2;DP4=0,0,29,11;MQ=51;FQ=-147	GT:PL:GQ	1/1:255,120,0:99
gi|87125858|gb|CP000255.1|	2115085	.	A	C	222	.	DP=40;VDB=2.532566e-01;AF1=1;AC1=2;DP4=0,0,29,11;MQ=51;FQ=-147	GT:PL:GQ	1/1:255,120,0:99
gi|87125858|gb|CP000255.1|	2115086	.	T	C	222	.	DP=40;VDB=2.530698e-01;AF1=1;AC1=2;DP4=0,0,29,11;MQ=51;FQ=-147	GT:PL:GQ	1/1:255,120,0:99
gi|87125858|gb|CP000255.1|	2115088	.	T	A	222	.	DP=40;VDB=2.609701e-01;AF1=1;AC1=2;DP4=0,0,29,11;MQ=51;FQ=-147	GT:PL:GQ	1/1:255,120,0:99
gi|87125858|gb|CP000255.1|	2115091	.	A	C	222	.	DP=40;VDB=2.560396e-01;AF1=1;AC1=2;DP4=0,0,29,11;MQ=51;FQ=-147	GT:PL:GQ	1/1:255,120,0:99
gi|87125858|gb|CP000255.1|	2115094	.	A	T	222	.	DP=40;VDB=2.397158e-01;AF1=1;AC1=2;DP4=0,0,29,11;MQ=51;FQ=-147	GT:PL:GQ	1/1:255,120,0:99
gi|87125858|gb|CP000255.1|	2115095	.	T	A	222	.	DP=40;VDB=2.401045e-01;AF1=1;AC1=2;DP4=0,0,29,11;MQ=51;FQ=-147	GT:PL:GQ	1/1:255,120,0:99
gi|87125858|gb|CP000255.1|	2115100	.	A	C	222	.	DP=45;VDB=3.467961e-01;AF1=1;AC1=2;DP4=0,0,32,13;MQ=50;FQ=-162	GT:PL:GQ	1/1:255,135,0:99
gi|87125858|gb|CP000255.1|	2115113	.	G	A	222	.	DP=43;VDB=6.305800e-02;AF1=1;AC1=2;DP4=0,0,30,13;MQ=50;FQ=-153	GT:PL:GQ	1/1:255,126,0:99
gi|87125858|gb|CP000255.1|	2115118	.	A	T	222	.	DP=43;VDB=1.168740e-01;AF1=1;AC1=2;DP4=0,0,30,13;MQ=50;FQ=-156	GT:PL:GQ	1/1:255,129,0:99
gi|87125858|gb|CP000255.1|	2115124	.	T	A	222	.	DP=41;VDB=2.181977e-01;AF1=1;AC1=2;DP4=0,0,29,12;MQ=50;FQ=-147	GT:PL:GQ	1/1:255,120,0:99
gi|87125858|gb|CP000255.1|	2115129	.	A	T	222	.	DP=40;VDB=3.183702e-01;AF1=1;AC1=2;DP4=0,0,28,12;MQ=50;FQ=-147	GT:PL:GQ	1/1:255,120,0:99
gi|87125858|gb|CP000255.1|	2115135	.	G	A	222	.	DP=25;VDB=1.184527e-02;AF1=1;AC1=2;DP4=0,0,18,7;MQ=48;FQ=-102	GT:PL:GQ	1/1:255,75,0:99
gi|87125858|gb|CP000255.1|	2115136	.	G	T	222	.	DP=25;VDB=2.316372e-02;AF1=1;AC1=2;DP4=0,0,18,7;MQ=48;FQ=-102	GT:PL:GQ	1/1:255,75,0:99
gi|87125858|gb|CP000255.1|	2115140	.	A	T	222	.	DP=25;VDB=8.523579e-02;AF1=1;AC1=2;DP4=0,0,18,7;MQ=48;FQ=-102	GT:PL:GQ	1/1:255,75,0:99
gi|87125858|gb|CP000255.1|	2115144	.	T	C	222	.	DP=25;VDB=4.009960e-02;AF1=1;AC1=2;DP4=0,0,18,7;MQ=48;FQ=-102	GT:PL:GQ	1/1:255,75,0:99
gi|87125858|gb|CP000255.1|	2115145	.	T	C	222	.	DP=25;VDB=2.719041e-02;AF1=1;AC1=2;DP4=0,0,18,7;MQ=48;FQ=-102	GT:PL:GQ	1/1:255,75,0:99
gi|87125858|gb|CP000255.1|	2115146	.	G	A	222	.	DP=25;VDB=2.183140e-02;AF1=1;AC1=2;DP4=0,0,18,7;MQ=48;FQ=-102	GT:PL:GQ	1/1:255,75,0:99
gi|87125858|gb|CP000255.1|	2115147	.	A	T	222	.	DP=25;VDB=1.051728e-02;AF1=1;AC1=2;DP4=0,0,18,7;MQ=48;FQ=-102	GT:PL:GQ	1/1:255,75,0:99
gi|87125858|gb|CP000255.1|	2115148	.	C	T	222	.	DP=25;VDB=6.948594e-03;AF1=1;AC1=2;DP4=0,0,18,7;MQ=48;FQ=-102	GT:PL:GQ	1/1:255,75,0:99
gi|87125858|gb|CP000255.1|	2115151	.	A	T	222	.	DP=25;VDB=2.642106e-03;AF1=1;AC1=2;DP4=0,0,18,7;MQ=48;FQ=-102	GT:PL:GQ	1/1:255,75,0:99
gi|87125858|gb|CP000255.1|	2115157	.	T	A	222	.	DP=26;VDB=1.111539e-04;RPB=4.000000e-01;AF1=1;AC1=2;DP4=1,0,17,8;MQ=47;FQ=-91;PV4=1,1,0.22,0.33	GT:PL:GQ	1/1:255,64,0:99
gi|87125858|gb|CP000255.1|	2115162	.	A	T	222	.	DP=26;VDB=2.612001e-05;AF1=1;AC1=2;DP4=0,0,18,8;MQ=47;FQ=-105	GT:PL:GQ	1/1:255,78,0:99
gi|87125858|gb|CP000255.1|	2115168	.	G	A	222	.	DP=26;VDB=1.345288e-05;AF1=1;AC1=2;DP4=0,0,18,8;MQ=47;FQ=-99	GT:PL:GQ	1/1:255,72,0:99
gi|87125858|gb|CP000255.1|	2115173	.	A	T	222	.	DP=23;VDB=3.951523e-05;AF1=1;AC1=2;DP4=0,0,16,7;MQ=48;FQ=-96	GT:PL:GQ	1/1:255,69,0:99
gi|87125858|gb|CP000255.1|	2115579	.	A	G	222	.	DP=86;VDB=2.701762e-03;RPB=9.265084e-01;AF1=1;AC1=2;DP4=1,0,49,36;MQ=43;FQ=-266;PV4=1,1,1,0.36	GT:PL:GQ	1/1:255,239,0:99
gi|87125858|gb|CP000255.1|	2115584	.	T	C	222	.	DP=87;VDB=7.307589e-03;AF1=1;AC1=2;DP4=0,0,51,36;MQ=42;FQ=-282	GT:PL:GQ	1/1:255,255,0:99
gi|87125858|gb|CP000255.1|	2115587	.	G	T	222	.	DP=87;VDB=2.982914e-02;AF1=1;AC1=2;DP4=0,0,51,36;MQ=42;FQ=-282	GT:PL:GQ	1/1:255,255,0:99
gi|87125858|gb|CP000255.1|	2115594	.	C	A	222	.	DP=86;VDB=4.387755e-02;RPB=-1.127923e+00;AF1=1;AC1=2;DP4=1,0,51,34;MQ=43;FQ=-267;PV4=1,1,1,0.38	GT:PL:GQ	1/1:255,240,0:99
gi|87125858|gb|CP000255.1|	2115598	.	C	T	222	.	DP=85;VDB=2.807246e-02;AF1=1;AC1=2;DP4=0,0,52,33;MQ=43;FQ=-282	GT:PL:GQ	1/1:255,255,0:99
gi|87125858|gb|CP000255.1|	2115603	.	T	C	222	.	DP=85;VDB=2.268407e-02;AF1=1;AC1=2;DP4=0,0,52,33;MQ=43;FQ=-280	GT:PL:GQ	1/1:255,253,0:99
gi|87125858|gb|CP000255.1|	2115609	.	C	T	222	.	DP=83;VDB=1.138805e-03;AF1=1;AC1=2;DP4=0,0,50,33;MQ=43;FQ=-277	GT:PL:GQ	1/1:255,250,0:99
gi|87125858|gb|CP000255.1|	2115612	.	A	G	222	.	DP=83;VDB=5.263020e-04;AF1=1;AC1=2;DP4=0,0,50,33;MQ=43;FQ=-271	GT:PL:GQ	1/1:255,244,0:99
gi|87125858|gb|CP000255.1|	2115701	.	T	A	222	.	DP=57;VDB=4.925217e-03;AF1=1;AC1=2;DP4=0,0,29,28;MQ=45;FQ=-199	GT:PL:GQ	1/1:255,172,0:99
gi|87125858|gb|CP000255.1|	2115710	.	A	T	222	.	DP=54;VDB=6.755821e-02;AF1=1;AC1=2;DP4=0,0,27,27;MQ=45;FQ=-190	GT:PL:GQ	1/1:255,163,0:99
gi|87125858|gb|CP000255.1|	2115714	.	T	C	222	.	DP=52;VDB=1.163290e-01;AF1=1;AC1=2;DP4=0,0,26,26;MQ=45;FQ=-184	GT:PL:GQ	1/1:255,157,0:99
gi|87125858|gb|CP000255.1|	2115717	.	C	T	222	.	DP=52;VDB=2.849077e-01;AF1=1;AC1=2;DP4=0,0,26,26;MQ=45;FQ=-184	GT:PL:GQ	1/1:255,157,0:99
gi|87125858|gb|CP000255.1|	2115734	.	T	C	222	.	DP=49;VDB=9.946386e-02;AF1=1;AC1=2;DP4=0,0,24,25;MQ=45;FQ=-175	GT:PL:GQ	1/1:255,148,0:99
gi|87125858|gb|CP000255.1|	2115735	.	A	G	222	.	DP=49;VDB=9.408503e-02;AF1=1;AC1=2;DP4=0,0,24,25;MQ=45;FQ=-175	GT:PL:GQ	1/1:255,148,0:99
gi|87125858|gb|CP000255.1|	2115746	.	T	C	222	.	DP=36;VDB=2.410808e-01;AF1=1;AC1=2;DP4=0,0,18,18;MQ=44;FQ=-135	GT:PL:GQ	1/1:255,108,0:99
gi|87125858|gb|CP000255.1|	2115753	.	C	A	222	.	DP=36;VDB=2.581628e-01;RPB=8.663597e-01;AF1=1;AC1=2;DP4=1,0,17,18;MQ=44;FQ=-114;PV4=1,1,0.16,0.38	GT:PL:GQ	1/1:255,87,0:99
gi|87125858|gb|CP000255.1|	2115759	.	G	A	222	.	DP=33;VDB=1.091564e-01;AF1=1;AC1=2;DP4=0,0,18,15;MQ=45;FQ=-126	GT:PL:GQ	1/1:255,99,0:99
gi|87125858|gb|CP000255.1|	2115760	.	T	A	222	.	DP=33;VDB=1.210532e-01;AF1=1;AC1=2;DP4=0,0,18,15;MQ=45;FQ=-126	GT:PL:GQ	1/1:255,99,0:99
gi|87125858|gb|CP000255.1|	2115762	.	T	C	222	.	DP=33;VDB=1.102135e-01;AF1=1;AC1=2;DP4=0,0,18,15;MQ=45;FQ=-126	GT:PL:GQ	1/1:255,99,0:99
gi|87125858|gb|CP000255.1|	2115768	.	T	A	222	.	DP=33;VDB=1.257429e-01;AF1=1;AC1=2;DP4=0,0,18,15;MQ=45;FQ=-123	GT:PL:GQ	1/1:255,96,0:99
gi|87125858|gb|CP000255.1|	2115769	.	T	C	222	.	DP=33;VDB=1.051864e-01;AF1=1;AC1=2;DP4=0,0,18,15;MQ=45;FQ=-123	GT:PL:GQ	1/1:255,96,0:99
gi|87125858|gb|CP000255.1|	2115777	.	C	T	222	.	DP=26;VDB=3.046423e-02;AF1=1;AC1=2;DP4=0,0,11,15;MQ=45;FQ=-105	GT:PL:GQ	1/1:255,78,0:99
gi|87125858|gb|CP000255.1|	2115779	.	T	G	222	.	DP=26;VDB=2.889591e-02;AF1=1;AC1=2;DP4=0,0,11,15;MQ=45;FQ=-105	GT:PL:GQ	1/1:255,78,0:99
gi|87125858|gb|CP000255.1|	2115789	.	G	A	206	.	DP=18;VDB=4.434111e-02;AF1=1;AC1=2;DP4=0,0,4,14;MQ=49;FQ=-81	GT:PL:GQ	1/1:239,54,0:99
gi|87125858|gb|CP000255.1|	2115792	.	C	A	197	.	DP=18;VDB=3.370864e-02;RPB=1.349234e+00;AF1=1;AC1=2;DP4=1,0,3,14;MQ=49;FQ=-68;PV4=0.22,1,1,0.36	GT:PL:GQ	1/1:230,41,0:79
gi|87125858|gb|CP000255.1|	2115795	.	C	G	205	.	DP=18;VDB=4.796043e-02;AF1=1;AC1=2;DP4=0,0,4,14;MQ=49;FQ=-81	GT:PL:GQ	1/1:238,54,0:99
gi|87125858|gb|CP000255.1|	2115797	.	T	A	211	.	DP=18;VDB=5.031513e-02;AF1=1;AC1=2;DP4=0,0,4,14;MQ=49;FQ=-81	GT:PL:GQ	1/1:244,54,0:99
gi|87125858|gb|CP000255.1|	2115804	.	C	G	209	.	DP=16;VDB=4.140596e-02;AF1=1;AC1=2;DP4=0,0,4,12;MQ=49;FQ=-75	GT:PL:GQ	1/1:242,48,0:93
gi|87125858|gb|CP000255.1|	2115806	.	T	G	204	.	DP=16;VDB=4.140596e-02;AF1=1;AC1=2;DP4=0,0,4,12;MQ=49;FQ=-75	GT:PL:GQ	1/1:237,48,0:93
gi|87125858|gb|CP000255.1|	2115816	.	G	A	119	.	DP=8;VDB=1.398265e-02;AF1=1;AC1=2;DP4=0,0,2,6;MQ=41;FQ=-51	GT:PL:GQ	1/1:152,24,0:45
gi|87125858|gb|CP000255.1|	2115819	.	C	A	111	.	DP=8;VDB=1.484513e-02;AF1=1;AC1=2;DP4=0,0,2,6;MQ=41;FQ=-51	GT:PL:GQ	1/1:144,24,0:45
gi|87125858|gb|CP000255.1|	2115822	.	C	T	120	.	DP=8;VDB=1.455324e-02;AF1=1;AC1=2;DP4=0,0,2,6;MQ=41;FQ=-51	GT:PL:GQ	1/1:153,24,0:45
gi|87125858|gb|CP000255.1|	2115826	.	G	T	120	.	DP=8;VDB=1.637202e-02;AF1=1;AC1=2;DP4=0,0,2,6;MQ=41;FQ=-51	GT:PL:GQ	1/1:153,24,0:45
gi|87125858|gb|CP000255.1|	2115930	.	G	A	106	.	DP=7;VDB=5.690586e-03;AF1=1;AC1=2;DP4=0,0,5,2;MQ=45;FQ=-48	GT:PL:GQ	1/1:139,21,0:39
gi|87125858|gb|CP000255.1|	2115933	.	A	T	110	.	DP=7;VDB=5.690586e-03;AF1=1;AC1=2;DP4=0,0,5,2;MQ=45;FQ=-48	GT:PL:GQ	1/1:143,21,0:39
gi|87125858|gb|CP000255.1|	2115939	.	T	A	110	.	DP=7;VDB=5.369816e-03;AF1=1;AC1=2;DP4=0,0,5,2;MQ=45;FQ=-48	GT:PL:GQ	1/1:143,21,0:39
gi|87125858|gb|CP000255.1|	2115941	.	A	G	108	.	DP=7;VDB=5.215186e-03;AF1=1;AC1=2;DP4=0,0,5,2;MQ=45;FQ=-48	GT:PL:GQ	1/1:141,21,0:39
gi|87125858|gb|CP000255.1|	2115942	.	T	A	108	.	DP=7;VDB=5.064309e-03;AF1=1;AC1=2;DP4=0,0,5,2;MQ=45;FQ=-48	GT:PL:GQ	1/1:141,21,0:39
gi|87125858|gb|CP000255.1|	2115950	.	A	T	181	.	DP=11;VDB=4.495146e-02;AF1=1;AC1=2;DP4=0,0,7,4;MQ=48;FQ=-60	GT:PL:GQ	1/1:214,33,0:63
gi|87125858|gb|CP000255.1|	2115951	.	T	C	178	.	DP=11;VDB=5.303711e-02;AF1=1;AC1=2;DP4=0,0,7,4;MQ=48;FQ=-60	GT:PL:GQ	1/1:211,33,0:63
gi|87125858|gb|CP000255.1|	2115958	.	T	C	179	.	DP=11;VDB=4.659364e-02;AF1=1;AC1=2;DP4=0,0,7,4;MQ=48;FQ=-60	GT:PL:GQ	1/1:212,33,0:63
gi|87125858|gb|CP000255.1|	2115960	.	T	C	180	.	DP=11;VDB=4.454612e-02;AF1=1;AC1=2;DP4=0,0,7,4;MQ=48;FQ=-60	GT:PL:GQ	1/1:213,33,0:63
gi|87125858|gb|CP000255.1|	2115966	.	A	T	181	.	DP=11;VDB=4.784677e-02;AF1=1;AC1=2;DP4=0,0,7,4;MQ=48;FQ=-60	GT:PL:GQ	1/1:214,33,0:63
gi|87125858|gb|CP000255.1|	2115967	.	T	G	167	.	DP=11;VDB=4.700932e-02;AF1=1;AC1=2;DP4=0,0,7,4;MQ=48;FQ=-60	GT:PL:GQ	1/1:200,33,0:63
gi|87125858|gb|CP000255.1|	2115968	.	T	A	181	.	DP=11;VDB=4.414289e-02;AF1=1;AC1=2;DP4=0,0,7,4;MQ=48;FQ=-60	GT:PL:GQ	1/1:214,33,0:63
gi|87125858|gb|CP000255.1|	2115969	.	T	A	163	.	DP=11;VDB=4.742703e-02;AF1=1;AC1=2;DP4=0,0,7,4;MQ=48;FQ=-60	GT:PL:GQ	1/1:196,33,0:63
gi|87125858|gb|CP000255.1|	2115970	.	T	G	157	.	DP=11;VDB=4.414289e-02;AF1=1;AC1=2;DP4=0,0,7,4;MQ=48;FQ=-60	GT:PL:GQ	1/1:190,33,0:63
gi|87125858|gb|CP000255.1|	2115981	.	T	G	211	.	DP=15;VDB=1.430031e-01;AF1=1;AC1=2;DP4=0,0,9,6;MQ=48;FQ=-72	GT:PL:GQ	1/1:244,45,0:87
gi|87125858|gb|CP000255.1|	2115982	.	A	T	222	.	DP=15;VDB=1.436727e-01;AF1=1;AC1=2;DP4=0,0,9,6;MQ=48;FQ=-72	GT:PL:GQ	1/1:255,45,0:87
gi|87125858|gb|CP000255.1|	2115987	.	T	C	209	.	DP=15;VDB=1.338559e-01;AF1=1;AC1=2;DP4=0,0,9,6;MQ=48;FQ=-72	GT:PL:GQ	1/1:242,45,0:87
gi|87125858|gb|CP000255.1|	2115990	.	G	A	222	.	DP=15;VDB=1.259756e-01;AF1=1;AC1=2;DP4=0,0,9,6;MQ=48;FQ=-72	GT:PL:GQ	1/1:255,45,0:87
gi|87125858|gb|CP000255.1|	2115994	.	C	T	217	.	DP=15;VDB=1.282637e-01;AF1=1;AC1=2;DP4=0,0,9,6;MQ=48;FQ=-72	GT:PL:GQ	1/1:250,45,0:87
gi|87125858|gb|CP000255.1|	2115996	.	A	C	216	.	DP=15;VDB=1.282637e-01;AF1=1;AC1=2;DP4=0,0,9,6;MQ=48;FQ=-72	GT:PL:GQ	1/1:249,45,0:87
gi|87125858|gb|CP000255.1|	2116008	.	A	T	222	.	DP=20;VDB=1.960934e-01;AF1=1;AC1=2;DP4=0,0,9,11;MQ=45;FQ=-87	GT:PL:GQ	1/1:255,60,0:99
gi|87125858|gb|CP000255.1|	2116016	.	T	C	222	.	DP=20;VDB=1.971257e-01;AF1=1;AC1=2;DP4=0,0,9,11;MQ=45;FQ=-87	GT:PL:GQ	1/1:255,60,0:99
gi|87125858|gb|CP000255.1|	2116018	.	G	A	222	.	DP=20;VDB=1.953458e-01;AF1=1;AC1=2;DP4=0,0,9,11;MQ=45;FQ=-84	GT:PL:GQ	1/1:255,57,0:99
gi|87125858|gb|CP000255.1|	2116019	.	T	C	222	.	DP=20;VDB=1.984933e-01;AF1=1;AC1=2;DP4=0,0,9,11;MQ=45;FQ=-87	GT:PL:GQ	1/1:255,60,0:99
gi|87125858|gb|CP000255.1|	2116023	.	G	A	222	.	DP=31;VDB=1.650711e-03;AF1=1;AC1=2;DP4=0,0,19,12;MQ=51;FQ=-120	GT:PL:GQ	1/1:255,93,0:99
gi|87125858|gb|CP000255.1|	2116046	.	A	C	222	.	DP=41;VDB=9.823773e-02;AF1=1;AC1=2;DP4=0,0,24,17;MQ=51;FQ=-150	GT:PL:GQ	1/1:255,123,0:99
gi|87125858|gb|CP000255.1|	2116057	.	G	A	222	.	DP=46;VDB=2.987247e-01;AF1=1;AC1=2;DP4=0,0,27,19;MQ=51;FQ=-159	GT:PL:GQ	1/1:255,132,0:99
gi|87125858|gb|CP000255.1|	2116097	.	C	T	222	.	DP=61;VDB=6.296521e-03;AF1=1;AC1=2;DP4=0,0,31,30;MQ=50;FQ=-211	GT:PL:GQ	1/1:255,184,0:99
gi|87125858|gb|CP000255.1|	2116434	.	A	G	222	.	DP=80;VDB=1.653186e-01;AF1=1;AC1=2;DP4=0,0,49,31;MQ=60;FQ=-262	GT:PL:GQ	1/1:255,235,0:99
gi|87125858|gb|CP000255.1|	2116554	.	A	G	222	.	DP=80;VDB=2.644224e-01;AF1=1;AC1=2;DP4=0,0,46,34;MQ=60;FQ=-265	GT:PL:GQ	1/1:255,238,0:99
gi|87125858|gb|CP000255.1|	2116841	.	A	G	222	.	DP=90;VDB=4.801251e-01;AF1=1;AC1=2;DP4=0,0,45,45;MQ=60;FQ=-282	GT:PL:GQ	1/1:255,255,0:99
gi|87125858|gb|CP000255.1|	2116901	.	C	T	222	.	DP=102;VDB=3.799389e-01;AF1=1;AC1=2;DP4=0,0,42,60;MQ=60;FQ=-282	GT:PL:GQ	1/1:255,255,0:99
gi|87125858|gb|CP000255.1|	2117093	.	T	C	222	.	DP=79;VDB=2.470046e-02;RPB=6.577935e-02;AF1=1;AC1=2;DP4=1,0,29,49;MQ=60;FQ=-246;PV4=0.38,1,1,0.29	GT:PL:GQ	1/1:255,219,0:99
gi|87125858|gb|CP000255.1|	2117724	.	G	T	222	.	DP=49;VDB=3.924333e-02;AF1=1;AC1=2;DP4=0,0,19,30;MQ=60;FQ=-175	GT:PL:GQ	1/1:255,148,0:99
gi|87125858|gb|CP000255.1|	2117918	.	G	A	222	.	DP=61;VDB=3.665398e-01;AF1=1;AC1=2;DP4=0,0,40,21;MQ=59;FQ=-211	GT:PL:GQ	1/1:255,184,0:99
gi|87125858|gb|CP000255.1|	2117934	.	T	C	222	.	DP=62;VDB=3.303145e-01;AF1=1;AC1=2;DP4=0,0,40,22;MQ=59;FQ=-214	GT:PL:GQ	1/1:255,187,0:99
gi|87125858|gb|CP000255.1|	2117952	.	G	A	222	.	DP=62;VDB=2.979648e-01;AF1=1;AC1=2;DP4=0,0,39,23;MQ=59;FQ=-214	GT:PL:GQ	1/1:255,187,0:99
gi|87125858|gb|CP000255.1|	2118042	.	G	A	222	.	DP=60;VDB=1.464973e-01;RPB=1.097118e+00;AF1=1;AC1=2;DP4=1,0,33,26;MQ=60;FQ=-187;PV4=1,1,1,0.38	GT:PL:GQ	1/1:255,160,0:99
gi|87125858|gb|CP000255.1|	2118171	.	T	G	222	.	DP=61;VDB=9.650137e-02;AF1=1;AC1=2;DP4=0,0,33,28;MQ=60;FQ=-211	GT:PL:GQ	1/1:255,184,0:99
gi|87125858|gb|CP000255.1|	2118192	.	G	A	222	.	DP=67;VDB=4.267400e-01;AF1=1;AC1=2;DP4=0,0,41,26;MQ=60;FQ=-223	GT:PL:GQ	1/1:255,196,0:99
gi|87125858|gb|CP000255.1|	2118198	.	A	C	222	.	DP=64;VDB=3.472627e-01;AF1=1;AC1=2;DP4=0,0,38,26;MQ=60;FQ=-217	GT:PL:GQ	1/1:255,190,0:99
gi|87125858|gb|CP000255.1|	2118219	.	A	G	222	.	DP=64;VDB=3.555585e-01;AF1=1;AC1=2;DP4=0,0,37,27;MQ=60;FQ=-220	GT:PL:GQ	1/1:255,193,0:99
gi|87125858|gb|CP000255.1|	2118258	.	C	T	222	.	DP=68;VDB=3.688665e-01;AF1=1;AC1=2;DP4=0,0,40,28;MQ=60;FQ=-232	GT:PL:GQ	1/1:255,205,0:99
gi|87125858|gb|CP000255.1|	2118270	.	G	A	222	.	DP=65;VDB=2.751010e-01;AF1=1;AC1=2;DP4=0,0,38,27;MQ=60;FQ=-217	GT:PL:GQ	1/1:255,190,0:99
gi|87125858|gb|CP000255.1|	2118276	.	T	C	222	.	DP=69;VDB=4.148620e-01;RPB=1.631813e+00;AF1=1;AC1=2;DP4=0,1,41,27;MQ=60;FQ=-216;PV4=0.41,1,0.45,1	GT:PL:GQ	1/1:255,189,0:99
gi|87125858|gb|CP000255.1|	2118345	.	A	T	222	.	DP=79;VDB=1.424357e-01;AF1=1;AC1=2;DP4=0,0,40,39;MQ=60;FQ=-265	GT:PL:GQ	1/1:255,238,0:99
gi|87125858|gb|CP000255.1|	2118354	.	A	G	222	.	DP=83;VDB=1.810198e-01;AF1=1;AC1=2;DP4=0,0,43,40;MQ=60;FQ=-277	GT:PL:GQ	1/1:255,250,0:99
gi|87125858|gb|CP000255.1|	2118382	.	A	G	222	.	DP=81;VDB=8.809496e-02;AF1=1;AC1=2;DP4=0,0,43,38;MQ=60;FQ=-262	GT:PL:GQ	1/1:255,235,0:99
gi|87125858|gb|CP000255.1|	2118453	.	G	T	222	.	DP=75;VDB=5.605082e-02;RPB=-8.083622e-01;AF1=1;AC1=2;DP4=0,1,41,33;MQ=60;FQ=-225;PV4=0.45,1,1,0.39	GT:PL:GQ	1/1:255,198,0:99
gi|87125858|gb|CP000255.1|	2118454	.	C	T	222	.	DP=75;VDB=3.946890e-02;AF1=1;AC1=2;DP4=0,0,41,34;MQ=60;FQ=-253	GT:PL:GQ	1/1:255,226,0:99
gi|87125858|gb|CP000255.1|	2118456	.	A	T	222	.	DP=75;VDB=3.242051e-02;RPB=3.453001e-01;AF1=1;AC1=2;DP4=0,2,41,32;MQ=60;FQ=-186;PV4=0.2,1,1,0.34	GT:PL:GQ	1/1:255,159,0:99
gi|87125858|gb|CP000255.1|	2118457	.	G	A	222	.	DP=73;VDB=2.971113e-02;AF1=1;AC1=2;DP4=0,0,41,32;MQ=60;FQ=-244	GT:PL:GQ	1/1:255,217,0:99
gi|87125858|gb|CP000255.1|	2118471	.	C	T	222	.	DP=74;VDB=2.706805e-04;AF1=1;AC1=2;DP4=0,0,39,35;MQ=60;FQ=-250	GT:PL:GQ	1/1:255,223,0:99
gi|87125858|gb|CP000255.1|	2118474	.	T	A	222	.	DP=74;VDB=5.363275e-04;AF1=1;AC1=2;DP4=0,0,39,35;MQ=60;FQ=-247	GT:PL:GQ	1/1:255,220,0:99
gi|87125858|gb|CP000255.1|	2118490	.	A	T	222	.	DP=76;VDB=3.406027e-02;RPB=1.413111e+00;AF1=1;AC1=2;DP4=0,1,37,38;MQ=60;FQ=-237;PV4=1,1,1,1	GT:PL:GQ	1/1:255,210,0:99
gi|87125858|gb|CP000255.1|	2118491	.	T	C	222	.	DP=76;VDB=3.552403e-02;AF1=1;AC1=2;DP4=0,0,37,39;MQ=60;FQ=-256	GT:PL:GQ	1/1:255,229,0:99
gi|87125858|gb|CP000255.1|	2118494	.	C	T	222	.	DP=76;VDB=4.866927e-02;AF1=1;AC1=2;DP4=0,0,37,39;MQ=60;FQ=-256	GT:PL:GQ	1/1:255,229,0:99
gi|87125858|gb|CP000255.1|	2118505	.	A	G	222	.	DP=79;VDB=3.405768e-01;AF1=1;AC1=2;DP4=0,0,38,41;MQ=60;FQ=-262	GT:PL:GQ	1/1:255,235,0:99
gi|87125858|gb|CP000255.1|	2118506	.	C	T	222	.	DP=79;VDB=3.729570e-01;AF1=1;AC1=2;DP4=0,0,38,41;MQ=60;FQ=-265	GT:PL:GQ	1/1:255,238,0:99
gi|87125858|gb|CP000255.1|	2118515	.	T	G	222	.	DP=76;VDB=3.360660e-01;AF1=1;AC1=2;DP4=0,0,37,39;MQ=60;FQ=-256	GT:PL:GQ	1/1:255,229,0:99
gi|87125858|gb|CP000255.1|	2118522	.	A	G	222	.	DP=72;VDB=3.947800e-01;AF1=1;AC1=2;DP4=0,0,35,37;MQ=60;FQ=-241	GT:PL:GQ	1/1:255,214,0:99
gi|87125858|gb|CP000255.1|	2118528	.	A	G	222	.	DP=70;VDB=4.367084e-01;AF1=1;AC1=2;DP4=0,0,34,36;MQ=60;FQ=-235	GT:PL:GQ	1/1:255,208,0:99
gi|87125858|gb|CP000255.1|	2118551	.	A	G	222	.	DP=56;VDB=2.459457e-01;AF1=1;AC1=2;DP4=0,0,32,24;MQ=60;FQ=-193	GT:PL:GQ	1/1:255,166,0:99
gi|87125858|gb|CP000255.1|	2118572	.	C	A	222	.	DP=53;VDB=1.123121e-01;AF1=1;AC1=2;DP4=0,0,27,26;MQ=60;FQ=-187	GT:PL:GQ	1/1:255,160,0:99
gi|87125858|gb|CP000255.1|	2118593	.	A	G	222	.	DP=54;VDB=3.689464e-01;AF1=1;AC1=2;DP4=0,0,27,27;MQ=60;FQ=-187	GT:PL:GQ	1/1:255,160,0:99
gi|87125858|gb|CP000255.1|	2118600	.	A	G	222	.	DP=52;VDB=3.637253e-01;AF1=1;AC1=2;DP4=0,0,25,27;MQ=60;FQ=-184	GT:PL:GQ	1/1:255,157,0:99
gi|87125858|gb|CP000255.1|	2118609	.	T	C	222	.	DP=52;VDB=3.617851e-01;AF1=1;AC1=2;DP4=0,0,24,28;MQ=60;FQ=-184	GT:PL:GQ	1/1:255,157,0:99
gi|87125858|gb|CP000255.1|	2118642	.	G	A	222	.	DP=53;VDB=3.763667e-01;AF1=1;AC1=2;DP4=0,0,19,34;MQ=60;FQ=-184	GT:PL:GQ	1/1:255,157,0:99
gi|87125858|gb|CP000255.1|	2118681	.	T	C	222	.	DP=59;VDB=5.349654e-02;RPB=1.556134e+00;AF1=1;AC1=2;DP4=0,1,18,40;MQ=60;FQ=-187;PV4=1,1,0.45,1	GT:PL:GQ	1/1:255,160,0:99
gi|87125858|gb|CP000255.1|	2118684	.	T	A	222	.	DP=59;VDB=3.572017e-02;AF1=1;AC1=2;DP4=0,0,18,41;MQ=60;FQ=-205	GT:PL:GQ	1/1:255,178,0:99
gi|87125858|gb|CP000255.1|	2118708	.	T	C	222	.	DP=64;VDB=6.924390e-02;AF1=1;AC1=2;DP4=0,0,19,45;MQ=60;FQ=-217	GT:PL:GQ	1/1:255,190,0:99
gi|87125858|gb|CP000255.1|	2118726	.	G	T	222	.	DP=61;VDB=3.914337e-01;AF1=1;AC1=2;DP4=0,0,18,43;MQ=60;FQ=-211	GT:PL:GQ	1/1:255,184,0:99
gi|87125858|gb|CP000255.1|	2118744	.	T	G	222	.	DP=50;VDB=2.959539e-01;RPB=-1.732397e+00;AF1=1;AC1=2;DP4=1,0,10,39;MQ=60;FQ=-161;PV4=0.22,1,1,1	GT:PL:GQ	1/1:255,134,0:99
gi|87125858|gb|CP000255.1|	2118750	.	G	A	222	.	DP=51;VDB=3.278158e-01;AF1=1;AC1=2;DP4=0,0,11,40;MQ=60;FQ=-181	GT:PL:GQ	1/1:255,154,0:99
gi|87125858|gb|CP000255.1|	2118756	.	G	A	222	.	DP=48;VDB=3.256964e-01;AF1=1;AC1=2;DP4=0,0,10,38;MQ=60;FQ=-171	GT:PL:GQ	1/1:255,144,0:99
gi|87125858|gb|CP000255.1|	2118757	.	T	G	222	.	DP=48;VDB=3.022673e-01;AF1=1;AC1=2;DP4=0,0,10,38;MQ=60;FQ=-171	GT:PL:GQ	1/1:255,144,0:99
gi|87125858|gb|CP000255.1|	2118768	.	T	C	222	.	DP=49;VDB=3.568621e-01;AF1=1;AC1=2;DP4=0,0,11,38;MQ=60;FQ=-175	GT:PL:GQ	1/1:255,148,0:99
gi|87125858|gb|CP000255.1|	2118798	.	A	G	222	.	DP=47;VDB=2.510738e-01;AF1=1;AC1=2;DP4=0,0,14,33;MQ=60;FQ=-168	GT:PL:GQ	1/1:255,141,0:99
gi|87125858|gb|CP000255.1|	2118804	.	T	C	222	.	DP=46;VDB=1.203124e-01;AF1=1;AC1=2;DP4=0,0,14,32;MQ=60;FQ=-165	GT:PL:GQ	1/1:255,138,0:99
gi|87125858|gb|CP000255.1|	2118819	.	C	T	222	.	DP=43;VDB=7.987861e-02;AF1=1;AC1=2;DP4=0,0,13,30;MQ=60;FQ=-156	GT:PL:GQ	1/1:255,129,0:99
gi|87125858|gb|CP000255.1|	2118820	.	T	G	222	.	DP=43;VDB=8.466695e-02;RPB=6.043672e-01;AF1=1;AC1=2;DP4=0,1,13,29;MQ=60;FQ=-140;PV4=1,1,1,0.35	GT:PL:GQ	1/1:255,113,0:99
gi|87125858|gb|CP000255.1|	2118821	.	T	C	222	.	DP=43;VDB=1.125099e-01;AF1=1;AC1=2;DP4=0,0,13,30;MQ=60;FQ=-156	GT:PL:GQ	1/1:255,129,0:99
gi|87125858|gb|CP000255.1|	2118873	.	G	T	222	.	DP=47;VDB=1.189032e-01;AF1=1;AC1=2;DP4=0,0,17,30;MQ=60;FQ=-168	GT:PL:GQ	1/1:255,141,0:99
gi|87125858|gb|CP000255.1|	2118876	.	A	G	222	.	DP=47;VDB=7.787538e-02;AF1=1;AC1=2;DP4=0,0,17,30;MQ=60;FQ=-168	GT:PL:GQ	1/1:255,141,0:99
gi|87125858|gb|CP000255.1|	2118881	.	C	T	222	.	DP=49;VDB=8.815866e-02;AF1=1;AC1=2;DP4=0,0,19,30;MQ=60;FQ=-175	GT:PL:GQ	1/1:255,148,0:99
gi|87125858|gb|CP000255.1|	2118884	.	A	G	222	.	DP=49;VDB=1.476611e-01;AF1=1;AC1=2;DP4=0,0,19,30;MQ=60;FQ=-175	GT:PL:GQ	1/1:255,148,0:99
gi|87125858|gb|CP000255.1|	2118903	.	T	C	222	.	DP=42;VDB=2.426198e-01;AF1=1;AC1=2;DP4=0,0,21,21;MQ=60;FQ=-153	GT:PL:GQ	1/1:255,126,0:99
gi|87125858|gb|CP000255.1|	2118927	.	T	C	222	.	DP=42;VDB=3.032369e-01;RPB=1.320032e+00;AF1=1;AC1=2;DP4=0,1,21,20;MQ=60;FQ=-132;PV4=1,1,0.44,1	GT:PL:GQ	1/1:255,105,0:99
gi|87125858|gb|CP000255.1|	2118987	.	C	T	222	.	DP=50;VDB=1.600125e-01;AF1=1;AC1=2;DP4=0,0,28,22;MQ=60;FQ=-178	GT:PL:GQ	1/1:255,151,0:99
gi|87125858|gb|CP000255.1|	2119017	.	A	G	222	.	DP=48;VDB=1.562154e-01;AF1=1;AC1=2;DP4=0,0,26,22;MQ=60;FQ=-171	GT:PL:GQ	1/1:255,144,0:99
gi|87125858|gb|CP000255.1|	2119095	.	A	G	222	.	DP=57;VDB=1.550236e-01;AF1=1;AC1=2;DP4=0,0,39,18;MQ=60;FQ=-199	GT:PL:GQ	1/1:255,172,0:99
gi|87125858|gb|CP000255.1|	2119119	.	C	T	222	.	DP=59;VDB=3.610396e-01;AF1=1;AC1=2;DP4=0,0,40,19;MQ=60;FQ=-205	GT:PL:GQ	1/1:255,178,0:99
gi|87125858|gb|CP000255.1|	2119185	.	A	C	222	.	DP=52;VDB=1.412157e-01;RPB=-8.661856e-01;AF1=1;AC1=2;DP4=1,0,37,14;MQ=60;FQ=-163;PV4=1,1,1,0.34	GT:PL:GQ	1/1:255,136,0:99
gi|87125858|gb|CP000255.1|	2119284	.	C	T	222	.	DP=72;VDB=6.861368e-02;AF1=1;AC1=2;DP4=0,0,53,19;MQ=60;FQ=-244	GT:PL:GQ	1/1:255,217,0:99
gi|87125858|gb|CP000255.1|	2119302	.	T	C	222	.	DP=76;VDB=4.312892e-01;RPB=-2.352623e+00;AF1=1;AC1=2;DP4=2,0,56,18;MQ=60;FQ=-221;PV4=1,1,1,1	GT:PL:GQ	1/1:255,194,0:99
gi|87125858|gb|CP000255.1|	2119440	.	C	T	222	.	DP=59;VDB=1.571484e-01;AF1=1;AC1=2;DP4=0,0,35,24;MQ=60;FQ=-205	GT:PL:GQ	1/1:255,178,0:99
gi|87125858|gb|CP000255.1|	2119446	.	T	C	222	.	DP=50;VDB=3.630099e-01;RPB=-6.929589e-02;AF1=1;AC1=2;DP4=1,0,33,16;MQ=60;FQ=-160;PV4=1,1,1,0.29	GT:PL:GQ	1/1:255,133,0:99
gi|87125858|gb|CP000255.1|	2119460	.	A	G	222	.	DP=45;VDB=5.347553e-02;AF1=1;AC1=2;DP4=0,0,29,16;MQ=60;FQ=-162	GT:PL:GQ	1/1:255,135,0:99
gi|87125858|gb|CP000255.1|	2119491	.	A	G	222	.	DP=58;VDB=3.791054e-01;RPB=1.314165e+00;AF1=1;AC1=2;DP4=0,1,34,23;MQ=60;FQ=-181;PV4=0.41,1,1,1	GT:PL:GQ	1/1:255,154,0:99
gi|87125858|gb|CP000255.1|	2119536	.	A	G	222	.	DP=73;VDB=3.391216e-02;AF1=1;AC1=2;DP4=0,0,29,44;MQ=60;FQ=-247	GT:PL:GQ	1/1:255,220,0:99
gi|87125858|gb|CP000255.1|	2119560	.	G	A	222	.	DP=70;VDB=2.013735e-02;AF1=1;AC1=2;DP4=0,0,25,45;MQ=60;FQ=-238	GT:PL:GQ	1/1:255,211,0:99
gi|87125858|gb|CP000255.1|	2119575	.	T	A	222	.	DP=77;VDB=4.436596e-01;RPB=1.597221e+00;AF1=1;AC1=2;DP4=0,1,25,51;MQ=60;FQ=-240;PV4=1,1,1,1	GT:PL:GQ	1/1:255,213,0:99
gi|87125858|gb|CP000255.1|	2119581	.	T	C	222	.	DP=77;VDB=3.968998e-01;AF1=1;AC1=2;DP4=0,0,26,51;MQ=60;FQ=-256	GT:PL:GQ	1/1:255,229,0:99
gi|87125858|gb|CP000255.1|	2119599	.	C	T	222	.	DP=81;VDB=4.602725e-01;AF1=1;AC1=2;DP4=0,0,27,54;MQ=60;FQ=-271	GT:PL:GQ	1/1:255,244,0:99
gi|87125858|gb|CP000255.1|	2119640	.	T	C	222	.	DP=78;VDB=1.299538e-01;AF1=1;AC1=2;DP4=0,0,22,56;MQ=60;FQ=-262	GT:PL:GQ	1/1:255,235,0:99
gi|87125858|gb|CP000255.1|	2119643	.	C	T	222	.	DP=78;VDB=1.001876e-01;RPB=-4.441521e-01;AF1=1;AC1=2;DP4=1,0,21,56;MQ=60;FQ=-237;PV4=0.28,1,1,0.33	GT:PL:GQ	1/1:255,210,0:99
gi|87125858|gb|CP000255.1|	2119890	.	C	T	222	.	DP=59;VDB=3.860213e-01;AF1=1;AC1=2;DP4=0,0,29,30;MQ=59;FQ=-205	GT:PL:GQ	1/1:255,178,0:99
gi|87125858|gb|CP000255.1|	2119894	.	G	A	222	.	DP=58;VDB=3.959762e-01;AF1=1;AC1=2;DP4=0,0,29,29;MQ=59;FQ=-202	GT:PL:GQ	1/1:255,175,0:99
gi|87125858|gb|CP000255.1|	2119897	.	C	G	222	.	DP=58;VDB=3.853523e-01;AF1=1;AC1=2;DP4=0,0,29,29;MQ=59;FQ=-199	GT:PL:GQ	1/1:255,172,0:99
gi|87125858|gb|CP000255.1|	2119902	.	G	A	222	.	DP=59;VDB=3.101670e-01;AF1=1;AC1=2;DP4=0,0,28,31;MQ=59;FQ=-205	GT:PL:GQ	1/1:255,178,0:99
gi|87125858|gb|CP000255.1|	2119944	.	C	T	222	.	DP=65;VDB=3.400189e-02;AF1=1;AC1=2;DP4=0,0,37,28;MQ=59;FQ=-223	GT:PL:GQ	1/1:255,196,0:99
gi|87125858|gb|CP000255.1|	2119987	.	A	G	222	.	DP=63;VDB=3.304923e-01;AF1=1;AC1=2;DP4=0,0,43,20;MQ=59;FQ=-217	GT:PL:GQ	1/1:255,190,0:99
gi|87125858|gb|CP000255.1|	2120001	.	A	G	222	.	DP=62;VDB=1.423430e-01;AF1=1;AC1=2;DP4=0,0,43,19;MQ=59;FQ=-214	GT:PL:GQ	1/1:255,187,0:99
gi|87125858|gb|CP000255.1|	2120026	.	G	A	222	.	DP=61;VDB=3.424243e-04;AF1=1;AC1=2;DP4=0,0,42,19;MQ=59;FQ=-211	GT:PL:GQ	1/1:255,184,0:99
gi|87125858|gb|CP000255.1|	2120031	.	G	A	222	.	DP=62;VDB=3.841241e-03;AF1=1;AC1=2;DP4=0,0,43,19;MQ=59;FQ=-214	GT:PL:GQ	1/1:255,187,0:99
gi|87125858|gb|CP000255.1|	2120035	.	A	G	222	.	DP=61;VDB=1.457178e-03;AF1=1;AC1=2;DP4=0,0,43,18;MQ=59;FQ=-208	GT:PL:GQ	1/1:255,181,0:99
gi|87125858|gb|CP000255.1|	2120038	.	C	T	222	.	DP=61;VDB=6.346575e-03;AF1=1;AC1=2;DP4=0,0,43,18;MQ=59;FQ=-211	GT:PL:GQ	1/1:255,184,0:99
gi|87125858|gb|CP000255.1|	2120075	.	T	C	222	.	DP=59;VDB=3.989239e-01;AF1=1;AC1=2;DP4=0,0,43,16;MQ=58;FQ=-205	GT:PL:GQ	1/1:255,178,0:99
gi|87125858|gb|CP000255.1|	2120088	.	C	T	222	.	DP=59;VDB=2.774013e-01;AF1=1;AC1=2;DP4=0,0,39,20;MQ=58;FQ=-202	GT:PL:GQ	1/1:255,175,0:99
gi|87125858|gb|CP000255.1|	2120108	.	C	T	222	.	DP=55;VDB=1.280231e-02;AF1=1;AC1=2;DP4=0,0,35,20;MQ=59;FQ=-193	GT:PL:GQ	1/1:255,166,0:99
gi|87125858|gb|CP000255.1|	2120141	.	C	T	222	.	DP=42;VDB=1.702891e-01;RPB=-1.732542e+00;AF1=1;AC1=2;DP4=1,0,27,14;MQ=59;FQ=-137;PV4=1,1,0.41,1	GT:PL:GQ	1/1:255,110,0:99
gi|87125858|gb|CP000255.1|	2120143	.	C	A	222	.	DP=41;VDB=1.691779e-01;RPB=9.719274e-01;AF1=1;AC1=2;DP4=1,0,26,14;MQ=59;FQ=-134;PV4=1,1,0.41,0.31	GT:PL:GQ	1/1:255,107,0:99
gi|87125858|gb|CP000255.1|	2120155	.	C	T	222	.	DP=35;VDB=5.297700e-03;AF1=1;AC1=2;DP4=0,0,22,13;MQ=58;FQ=-132	GT:PL:GQ	1/1:255,105,0:99
gi|87125858|gb|CP000255.1|	2120156	.	A	G	222	.	DP=35;VDB=2.708232e-03;AF1=1;AC1=2;DP4=0,0,22,13;MQ=58;FQ=-132	GT:PL:GQ	1/1:255,105,0:99
gi|87125858|gb|CP000255.1|	2120168	.	T	A	222	.	DP=28;VDB=2.622928e-10;AF1=1;AC1=2;DP4=0,0,18,10;MQ=58;FQ=-111	GT:PL:GQ	1/1:255,84,0:99
gi|87125858|gb|CP000255.1|	2120173	.	T	A	222	.	DP=27;VDB=1.695105e-12;RPB=-3.209704e-01;AF1=1;AC1=2;DP4=1,0,17,9;MQ=58;FQ=-94;PV4=1,1,1,0.36	GT:PL:GQ	1/1:255,67,0:99
gi|87125858|gb|CP000255.1|	2120298	.	T	C	222	.	DP=23;VDB=1.427575e-05;AF1=1;AC1=2;DP4=0,0,4,19;MQ=54;FQ=-96	GT:PL:GQ	1/1:255,69,0:99
gi|87125858|gb|CP000255.1|	2120299	.	C	T	222	.	DP=23;VDB=2.572158e-05;AF1=1;AC1=2;DP4=0,0,4,19;MQ=54;FQ=-96	GT:PL:GQ	1/1:255,69,0:99
gi|87125858|gb|CP000255.1|	2120304	.	C	T	222	.	DP=23;VDB=1.824870e-04;AF1=1;AC1=2;DP4=0,0,4,19;MQ=54;FQ=-96	GT:PL:GQ	1/1:255,69,0:99
gi|87125858|gb|CP000255.1|	2120305	.	A	T	222	.	DP=23;VDB=2.847916e-04;AF1=1;AC1=2;DP4=0,0,4,19;MQ=54;FQ=-96	GT:PL:GQ	1/1:255,69,0:99
gi|87125858|gb|CP000255.1|	2120306	.	T	G	222	.	DP=23;VDB=4.169023e-04;AF1=1;AC1=2;DP4=0,0,4,19;MQ=54;FQ=-96	GT:PL:GQ	1/1:255,69,0:99
gi|87125858|gb|CP000255.1|	2120307	.	T	C	222	.	DP=23;VDB=6.595844e-04;AF1=1;AC1=2;DP4=0,0,4,19;MQ=54;FQ=-96	GT:PL:GQ	1/1:255,69,0:99
gi|87125858|gb|CP000255.1|	2120322	.	C	T	222	.	DP=27;VDB=1.727663e-03;AF1=1;AC1=2;DP4=0,0,5,22;MQ=53;FQ=-108	GT:PL:GQ	1/1:255,81,0:99
gi|87125858|gb|CP000255.1|	2120323	.	G	A	222	.	DP=27;VDB=1.517911e-03;AF1=1;AC1=2;DP4=0,0,5,22;MQ=53;FQ=-108	GT:PL:GQ	1/1:255,81,0:99
gi|87125858|gb|CP000255.1|	2120331	.	C	T	222	.	DP=29;VDB=1.070084e-03;AF1=1;AC1=2;DP4=0,0,6,23;MQ=54;FQ=-114	GT:PL:GQ	1/1:255,87,0:99
gi|87125858|gb|CP000255.1|	2120332	.	A	G	222	.	DP=29;VDB=1.447797e-03;RPB=-5.378529e-01;AF1=1;AC1=2;DP4=0,1,6,22;MQ=54;FQ=-94;PV4=1,1,0.31,0.36	GT:PL:GQ	1/1:255,67,0:99
gi|87125858|gb|CP000255.1|	2120333	.	G	C	222	.	DP=29;VDB=9.957614e-04;AF1=1;AC1=2;DP4=0,0,6,23;MQ=54;FQ=-114	GT:PL:GQ	1/1:255,87,0:99
gi|87125858|gb|CP000255.1|	2120339	.	T	C	222	.	DP=30;VDB=9.892359e-03;AF1=1;AC1=2;DP4=0,0,6,24;MQ=54;FQ=-117	GT:PL:GQ	1/1:255,90,0:99
gi|87125858|gb|CP000255.1|	2120341	.	A	C	222	.	DP=30;VDB=1.143735e-02;AF1=1;AC1=2;DP4=0,0,6,24;MQ=54;FQ=-117	GT:PL:GQ	1/1:255,90,0:99
gi|87125858|gb|CP000255.1|	2120344	.	G	A	222	.	DP=30;VDB=1.880608e-02;AF1=1;AC1=2;DP4=0,0,6,24;MQ=54;FQ=-111	GT:PL:GQ	1/1:255,84,0:99
gi|87125858|gb|CP000255.1|	2120350	.	G	T	222	.	DP=30;VDB=5.891593e-02;AF1=1;AC1=2;DP4=0,0,6,24;MQ=54;FQ=-117	GT:PL:GQ	1/1:255,90,0:99
gi|87125858|gb|CP000255.1|	2120351	.	C	T	222	.	DP=30;VDB=5.050076e-02;AF1=1;AC1=2;DP4=0,0,6,24;MQ=54;FQ=-117	GT:PL:GQ	1/1:255,90,0:99
gi|87125858|gb|CP000255.1|	2120359	.	A	T	222	.	DP=33;VDB=2.944166e-01;AF1=1;AC1=2;DP4=0,0,6,27;MQ=55;FQ=-126	GT:PL:GQ	1/1:255,99,0:99
gi|87125858|gb|CP000255.1|	2120363	.	A	T	222	.	DP=35;VDB=1.822978e-01;AF1=1;AC1=2;DP4=0,0,9,26;MQ=53;FQ=-132	GT:PL:GQ	1/1:255,105,0:99
gi|87125858|gb|CP000255.1|	2120372	.	G	C	222	.	DP=38;VDB=8.767041e-02;AF1=1;AC1=2;DP4=0,0,11,27;MQ=52;FQ=-141	GT:PL:GQ	1/1:255,114,0:99
gi|87125858|gb|CP000255.1|	2120375	.	T	C	222	.	DP=38;VDB=1.301344e-01;AF1=1;AC1=2;DP4=0,0,11,27;MQ=52;FQ=-141	GT:PL:GQ	1/1:255,114,0:99
gi|87125858|gb|CP000255.1|	2120377	.	C	T	222	.	DP=38;VDB=1.780655e-01;AF1=1;AC1=2;DP4=0,0,11,27;MQ=52;FQ=-132	GT:PL:GQ	1/1:255,105,0:99
gi|87125858|gb|CP000255.1|	2120385	.	C	A	222	.	DP=38;VDB=2.485411e-01;RPB=9.119215e-02;AF1=1;AC1=2;DP4=0,1,11,26;MQ=52;FQ=-125;PV4=1,1,0.28,0.36	GT:PL:GQ	1/1:255,98,0:99
gi|87125858|gb|CP000255.1|	2120386	.	C	T	222	.	DP=38;VDB=2.105755e-01;AF1=1;AC1=2;DP4=0,0,11,27;MQ=52;FQ=-141	GT:PL:GQ	1/1:255,114,0:99
gi|87125858|gb|CP000255.1|	2120392	.	A	G	222	.	DP=41;VDB=2.262686e-01;AF1=1;AC1=2;DP4=0,0,13,28;MQ=52;FQ=-150	GT:PL:GQ	1/1:255,123,0:99
gi|87125858|gb|CP000255.1|	2120395	.	C	T	222	.	DP=41;VDB=9.397186e-02;AF1=1;AC1=2;DP4=0,0,13,28;MQ=52;FQ=-150	GT:PL:GQ	1/1:255,123,0:99
gi|87125858|gb|CP000255.1|	2120400	.	A	T	222	.	DP=42;VDB=6.087308e-02;AF1=1;AC1=2;DP4=0,0,14,28;MQ=52;FQ=-153	GT:PL:GQ	1/1:255,126,0:99
gi|87125858|gb|CP000255.1|	2120404	.	G	T	222	.	DP=43;VDB=3.336915e-02;AF1=1;AC1=2;DP4=0,0,16,27;MQ=52;FQ=-156	GT:PL:GQ	1/1:255,129,0:99
gi|87125858|gb|CP000255.1|	2120407	.	T	C	222	.	DP=43;VDB=6.693791e-03;AF1=1;AC1=2;DP4=0,0,16,27;MQ=52;FQ=-156	GT:PL:GQ	1/1:255,129,0:99
gi|87125858|gb|CP000255.1|	2120410	.	A	C	222	.	DP=43;VDB=2.085712e-03;AF1=1;AC1=2;DP4=0,0,16,27;MQ=52;FQ=-156	GT:PL:GQ	1/1:255,129,0:99
gi|87125858|gb|CP000255.1|	2120416	.	A	G	222	.	DP=46;VDB=1.044439e-02;RPB=-1.506487e-01;AF1=1;AC1=2;DP4=0,1,19,26;MQ=52;FQ=-135;PV4=1,1,0.27,0.33	GT:PL:GQ	1/1:255,108,0:99
gi|87125858|gb|CP000255.1|	2120451	.	T	G	222	.	DP=48;VDB=3.147632e-01;RPB=6.496601e-01;AF1=1;AC1=2;DP4=0,1,20,27;MQ=52;FQ=-137;PV4=1,0.39,0.28,1	GT:PL:GQ	1/1:255,110,0:99
gi|87125858|gb|CP000255.1|	2120453	.	G	T	222	.	DP=47;VDB=1.922987e-01;AF1=1;AC1=2;DP4=0,0,20,27;MQ=52;FQ=-168	GT:PL:GQ	1/1:255,141,0:99
gi|87125858|gb|CP000255.1|	2120471	.	A	C	222	.	DP=26;VDB=2.700719e-05;AF1=1;AC1=2;DP4=0,0,13,13;MQ=54;FQ=-105	GT:PL:GQ	1/1:255,78,0:99
gi|87125858|gb|CP000255.1|	2120472	.	A	G	222	.	DP=26;VDB=4.283683e-05;AF1=1;AC1=2;DP4=0,0,13,13;MQ=54;FQ=-105	GT:PL:GQ	1/1:255,78,0:99
gi|87125858|gb|CP000255.1|	2120474	.	G	A	222	.	DP=26;VDB=5.118097e-05;AF1=1;AC1=2;DP4=0,0,13,13;MQ=54;FQ=-105	GT:PL:GQ	1/1:255,78,0:99
gi|87125858|gb|CP000255.1|	2120476	.	A	G	222	.	DP=26;VDB=1.318159e-04;AF1=1;AC1=2;DP4=0,0,13,13;MQ=54;FQ=-102	GT:PL:GQ	1/1:255,75,0:99
gi|87125858|gb|CP000255.1|	2120479	.	A	T	222	.	DP=26;VDB=3.753642e-04;AF1=1;AC1=2;DP4=0,0,13,13;MQ=54;FQ=-105	GT:PL:GQ	1/1:255,78,0:99
gi|87125858|gb|CP000255.1|	2120482	.	T	A	222	.	DP=26;VDB=9.891730e-04;AF1=1;AC1=2;DP4=0,0,13,13;MQ=54;FQ=-105	GT:PL:GQ	1/1:255,78,0:99
gi|87125858|gb|CP000255.1|	2120485	.	G	T	222	.	DP=26;VDB=1.380226e-03;AF1=1;AC1=2;DP4=0,0,13,13;MQ=54;FQ=-105	GT:PL:GQ	1/1:255,78,0:99
gi|87125858|gb|CP000255.1|	2120486	.	T	C	222	.	DP=26;VDB=2.088332e-03;AF1=1;AC1=2;DP4=0,0,13,13;MQ=54;FQ=-105	GT:PL:GQ	1/1:255,78,0:99
gi|87125858|gb|CP000255.1|	2120491	.	C	T	222	.	DP=26;VDB=4.926749e-04;AF1=1;AC1=2;DP4=0,0,13,13;MQ=54;FQ=-105	GT:PL:GQ	1/1:255,78,0:99
gi|87125858|gb|CP000255.1|	2120492	.	G	A	222	.	DP=26;VDB=3.597991e-04;AF1=1;AC1=2;DP4=0,0,13,13;MQ=54;FQ=-105	GT:PL:GQ	1/1:255,78,0:99
gi|87125858|gb|CP000255.1|	2120493	.	T	C	222	.	DP=26;VDB=2.843421e-04;AF1=1;AC1=2;DP4=0,0,13,13;MQ=54;FQ=-105	GT:PL:GQ	1/1:255,78,0:99
gi|87125858|gb|CP000255.1|	2120496	.	G	T	222	.	DP=26;VDB=7.209035e-05;AF1=1;AC1=2;DP4=0,0,13,13;MQ=54;FQ=-105	GT:PL:GQ	1/1:255,78,0:99
gi|87125858|gb|CP000255.1|	2120507	.	T	C	222	.	DP=26;VDB=8.131013e-07;AF1=1;AC1=2;DP4=0,0,13,13;MQ=54;FQ=-105	GT:PL:GQ	1/1:255,78,0:99
gi|87125858|gb|CP000255.1|	2120513	.	A	G	222	.	DP=26;VDB=3.656832e-08;AF1=1;AC1=2;DP4=0,0,13,13;MQ=54;FQ=-105	GT:PL:GQ	1/1:255,78,0:99
gi|87125858|gb|CP000255.1|	2120518	.	A	T	222	.	DP=26;VDB=1.762838e-09;AF1=1;AC1=2;DP4=0,0,13,13;MQ=54;FQ=-105	GT:PL:GQ	1/1:255,78,0:99
gi|87125858|gb|CP000255.1|	2120522	.	G	A	222	.	DP=26;VDB=1.442843e-10;AF1=1;AC1=2;DP4=0,0,13,13;MQ=54;FQ=-105	GT:PL:GQ	1/1:255,78,0:99
gi|87125858|gb|CP000255.1|	2120555	.	G	A	222	.	DP=33;VDB=1.854025e-09;AF1=1;AC1=2;DP4=0,0,12,21;MQ=37;FQ=-123	GT:PL:GQ	1/1:255,96,0:99
gi|87125858|gb|CP000255.1|	2120559	.	T	A	222	.	DP=33;VDB=9.211210e-08;AF1=1;AC1=2;DP4=0,0,12,21;MQ=37;FQ=-126	GT:PL:GQ	1/1:255,99,0:99
gi|87125858|gb|CP000255.1|	2120571	.	C	G	222	.	DP=37;VDB=4.871853e-04;AF1=1;AC1=2;DP4=0,0,16,21;MQ=37;FQ=-138	GT:PL:GQ	1/1:255,111,0:99
gi|87125858|gb|CP000255.1|	2120573	.	A	G	222	.	DP=37;VDB=1.861243e-03;AF1=1;AC1=2;DP4=0,0,16,21;MQ=37;FQ=-138	GT:PL:GQ	1/1:255,111,0:99
gi|87125858|gb|CP000255.1|	2120615	.	C	T	222	.	DP=32;VDB=3.089943e-05;AF1=1;AC1=2;DP4=0,0,14,18;MQ=35;FQ=-123	GT:PL:GQ	1/1:255,96,0:99
gi|87125858|gb|CP000255.1|	2120618	.	C	A	216	.	DP=32;VDB=2.443574e-04;RPB=-1.299673e+00;AF1=1;AC1=2;DP4=1,0,13,18;MQ=35;FQ=-108;PV4=0.44,1,0.45,0.4	GT:PL:GQ	1/1:249,81,0:99
gi|87125858|gb|CP000255.1|	2120621	.	T	C	222	.	DP=32;VDB=9.043412e-04;AF1=1;AC1=2;DP4=0,0,14,18;MQ=35;FQ=-123	GT:PL:GQ	1/1:255,96,0:99
gi|87125858|gb|CP000255.1|	2120627	.	A	G	222	.	DP=31;VDB=4.739093e-03;AF1=1;AC1=2;DP4=0,0,14,17;MQ=34;FQ=-117	GT:PL:GQ	1/1:255,90,0:99
gi|87125858|gb|CP000255.1|	2120630	.	C	T	222	.	DP=31;VDB=1.208469e-02;AF1=1;AC1=2;DP4=0,0,14,17;MQ=34;FQ=-120	GT:PL:GQ	1/1:255,93,0:99
gi|87125858|gb|CP000255.1|	2120651	.	A	G	190	.	DP=27;VDB=3.107618e-04;AF1=1;AC1=2;DP4=0,0,11,16;MQ=33;FQ=-108	GT:PL:GQ	1/1:223,81,0:99
gi|87125858|gb|CP000255.1|	2120665	.	A	C	173	.	DP=23;VDB=3.918786e-05;AF1=1;AC1=2;DP4=0,0,11,12;MQ=31;FQ=-96	GT:PL:GQ	1/1:206,69,0:99
gi|87125858|gb|CP000255.1|	2120681	.	T	A	165	.	DP=19;VDB=3.782753e-07;AF1=1;AC1=2;DP4=0,0,9,10;MQ=33;FQ=-84	GT:PL:GQ	1/1:198,57,0:99
gi|87125858|gb|CP000255.1|	2120684	.	G	T	155	.	DP=19;VDB=3.782753e-07;AF1=1;AC1=2;DP4=0,0,9,10;MQ=33;FQ=-84	GT:PL:GQ	1/1:188,57,0:99
gi|87125858|gb|CP000255.1|	2120686	.	C	T	165	.	DP=19;VDB=1.712872e-07;AF1=1;AC1=2;DP4=0,0,9,10;MQ=33;FQ=-84	GT:PL:GQ	1/1:198,57,0:99
gi|87125858|gb|CP000255.1|	2120687	.	G	A	171	.	DP=19;VDB=7.255210e-08;AF1=1;AC1=2;DP4=0,0,9,10;MQ=33;FQ=-84	GT:PL:GQ	1/1:204,57,0:99
gi|87125858|gb|CP000255.1|	2147900	.	G	A	222	.	DP=20;VDB=8.183024e-02;AF1=1;AC1=2;DP4=0,0,9,11;MQ=58;FQ=-87	GT:PL:GQ	1/1:255,60,0:99
gi|87125858|gb|CP000255.1|	2268620	.	A	G	222	.	DP=38;VDB=1.793445e-01;AF1=1;AC1=2;DP4=0,0,18,20;MQ=60;FQ=-141	GT:PL:GQ	1/1:255,114,0:99
gi|87125858|gb|CP000255.1|	2273409	.	C	T	222	.	DP=69;VDB=3.911303e-01;AF1=1;AC1=2;DP4=0,0,35,34;MQ=60;FQ=-229	GT:PL:GQ	1/1:255,202,0:99
gi|87125858|gb|CP000255.1|	2273766	.	G	A	222	.	DP=90;VDB=4.381070e-01;AF1=1;AC1=2;DP4=0,0,34,56;MQ=60;FQ=-282	GT:PL:GQ	1/1:255,255,0:99
gi|87125858|gb|CP000255.1|	2276564	.	A	G	222	.	DP=48;VDB=3.485382e-02;AF1=1;AC1=2;DP4=0,0,37,11;MQ=60;FQ=-171	GT:PL:GQ	1/1:255,144,0:99
gi|87125858|gb|CP000255.1|	2278741	.	G	T	222	.	DP=71;VDB=3.261712e-01;AF1=1;AC1=2;DP4=0,0,35,36;MQ=59;FQ=-241	GT:PL:GQ	1/1:255,214,0:99
gi|87125858|gb|CP000255.1|	2322700	.	T	C	222	.	DP=22;VDB=1.571176e-01;AF1=1;AC1=2;DP4=0,0,11,11;MQ=60;FQ=-93	GT:PL:GQ	1/1:255,66,0:99
gi|87125858|gb|CP000255.1|	2352160	.	A	T	222	.	DP=24;VDB=2.367316e-01;AF1=1;AC1=2;DP4=0,0,15,9;MQ=60;FQ=-99	GT:PL:GQ	1/1:255,72,0:99
gi|87125858|gb|CP000255.1|	2373124	.	T	C	222	.	DP=58;VDB=2.401145e-01;AF1=1;AC1=2;DP4=0,0,30,28;MQ=60;FQ=-202	GT:PL:GQ	1/1:255,175,0:99
gi|87125858|gb|CP000255.1|	2406849	.	G	A	222	.	DP=68;VDB=3.288478e-01;AF1=1;AC1=2;DP4=0,0,40,28;MQ=60;FQ=-229	GT:PL:GQ	1/1:255,202,0:99
gi|87125858|gb|CP000255.1|	2432542	.	A	G	222	.	DP=34;VDB=8.955929e-02;AF1=1;AC1=2;DP4=0,0,14,20;MQ=60;FQ=-129	GT:PL:GQ	1/1:255,102,0:99
gi|87125858|gb|CP000255.1|	2457347	.	C	T	222	.	DP=20;VDB=1.895048e-01;AF1=1;AC1=2;DP4=0,0,10,10;MQ=60;FQ=-87	GT:PL:GQ	1/1:255,60,0:99
gi|87125858|gb|CP000255.1|	2492594	.	C	T	222	.	DP=55;VDB=2.547889e-01;AF1=1;AC1=2;DP4=0,0,29,26;MQ=60;FQ=-193	GT:PL:GQ	1/1:255,166,0:99
gi|87125858|gb|CP000255.1|	2631941	.	G	A	222	.	DP=57;VDB=2.555121e-01;AF1=1;AC1=2;DP4=0,0,21,36;MQ=60;FQ=-196	GT:PL:GQ	1/1:255,169,0:99
gi|87125858|gb|CP000255.1|	2646319	.	G	A	222	.	DP=42;VDB=3.189832e-01;AF1=1;AC1=2;DP4=0,0,15,27;MQ=60;FQ=-153	GT:PL:GQ	1/1:255,126,0:99
gi|87125858|gb|CP000255.1|	2685939	.	T	G	222	.	DP=72;VDB=1.124823e-01;AF1=1;AC1=2;DP4=0,0,35,37;MQ=60;FQ=-244	GT:PL:GQ	1/1:255,217,0:99
gi|87125858|gb|CP000255.1|	2708564	.	T	G	222	.	DP=49;VDB=1.622637e-01;RPB=3.889087e-01;AF1=1;AC1=2;DP4=0,1,25,23;MQ=60;FQ=-158;PV4=0.49,1,1,0.32	GT:PL:GQ	1/1:255,131,0:99
gi|87125858|gb|CP000255.1|	2719933	.	G	T	222	.	DP=86;VDB=4.855309e-01;AF1=1;AC1=2;DP4=0,0,44,42;MQ=59;FQ=-282	GT:PL:GQ	1/1:255,255,0:99
gi|87125858|gb|CP000255.1|	2772355	.	T	C	222	.	DP=49;VDB=3.390974e-01;AF1=1;AC1=2;DP4=0,0,14,35;MQ=60;FQ=-175	GT:PL:GQ	1/1:255,148,0:99
gi|87125858|gb|CP000255.1|	2806720	.	T	C	222	.	DP=40;VDB=1.211718e-01;AF1=1;AC1=2;DP4=0,0,26,14;MQ=60;FQ=-147	GT:PL:GQ	1/1:255,120,0:99

## Sheet: VCF_MHO_001
#CHROM	POS	ID	REF	ALT	QUAL	FILTER	INFO	FORMAT	1804
Chromosome	543844	.	C	A	222	.	DP=42;VDB=2.498369e-01;RPB=-1.650040e+00;AF1=1;AC1=2;DP4=1,0,13,28;MQ=60;FQ=-131;PV4=0.33,1,0.44,1	GT:PL:GQ	1/1:255,104,0:99
Chromosome	1101474	.	A	T	222	.	DP=33;VDB=2.870258e-01;RPB=-1.417784e+00;AF1=1;AC1=2;DP4=1,0,10,22;MQ=60;FQ=-111;PV4=0.33,1,1,0.34	GT:PL:GQ	1/1:255,84,0:99
Chromosome	1427474	.	T	G	222	.	DP=34;VDB=2.013417e-01;RPB=-7.135060e-01;AF1=1;AC1=2;DP4=1,0,12,21;MQ=59;FQ=-114;PV4=0.38,1,0.43,0.3	GT:PL:GQ	1/1:255,87,0:99
Chromosome	1830673	.	C	T	196	.	DP=24;VDB=2.011991e-01;RPB=-4.364358e-01;AF1=1;AC1=2;DP4=2,1,14,7;MQ=31;FQ=-66;PV4=1,0.12,1,0.13	GT:PL:GQ	1/1:229,39,0:75
Chromosome	1938944	.	T	C	222	.	DP=24;VDB=1.732592e-01;RPB=-2.914356e+00;AF1=1;AC1=2;DP4=2,3,12,7;MQ=35;FQ=-53;PV4=0.61,1,1,0.35	GT:PL:GQ	1/1:255,26,0:49

## Sheet: RepeatRegions_MHO_001
##gff-version 3
##sequence-region Chromosome 1 2856834
Chromosome	Repeat_Masker	CDS	24177	24332	.	+	.	Type="RepeatRegion";UnitLength="155";colour="2"
Chromosome	Repeat_Masker	CDS	35816	36006	.	+	.	Type="RepeatRegion";UnitLength="190";colour="2"
Chromosome	Repeat_Masker	CDS	36086	36585	.	+	.	Type="RepeatRegion";UnitLength="499";colour="2"
Chromosome	Repeat_Masker	CDS	37254	37493	.	+	.	Type="RepeatRegion";UnitLength="239";colour="2"
Chromosome	Repeat_Masker	CDS	44173	44277	.	+	.	Type="RepeatRegion";UnitLength="104";colour="2"
Chromosome	Repeat_Masker	CDS	52488	52833	.	+	.	Type="RepeatRegion";UnitLength="345";colour="2"
Chromosome	Repeat_Masker	CDS	61526	61588	.	+	.	Type="RepeatRegion";UnitLength="62";colour="2"
Chromosome	Repeat_Masker	CDS	61645	62051	.	+	.	Type="RepeatRegion";UnitLength="406";colour="2"
Chromosome	Repeat_Masker	CDS	62104	62185	.	+	.	Type="RepeatRegion";UnitLength="81";colour="2"
Chromosome	Repeat_Masker	CDS	65565	65669	.	+	.	Type="RepeatRegion";UnitLength="104";colour="2"
Chromosome	Repeat_Masker	CDS	67973	68373	.	+	.	Type="RepeatRegion";UnitLength="400";colour="2"
Chromosome	Repeat_Masker	CDS	68432	68623	.	+	.	Type="RepeatRegion";UnitLength="191";colour="2"
Chromosome	Repeat_Masker	CDS	76120	76421	.	+	.	Type="RepeatRegion";UnitLength="301";colour="2"
Chromosome	Repeat_Masker	CDS	76512	76685	.	+	.	Type="RepeatRegion";UnitLength="173";colour="2"
Chromosome	Repeat_Masker	CDS	76782	76972	.	+	.	Type="RepeatRegion";UnitLength="190";colour="2"
Chromosome	Repeat_Masker	CDS	91059	91224	.	+	.	Type="RepeatRegion";UnitLength="165";colour="2"
Chromosome	Repeat_Masker	CDS	91453	91524	.	+	.	Type="RepeatRegion";UnitLength="71";colour="2"
Chromosome	Repeat_Masker	CDS	97189	97354	.	+	.	Type="RepeatRegion";UnitLength="165";colour="2"
Chromosome	Repeat_Masker	CDS	97583	97654	.	+	.	Type="RepeatRegion";UnitLength="71";colour="2"
Chromosome	Repeat_Masker	CDS	109967	110111	.	+	.	Type="RepeatRegion";UnitLength="144";colour="2"
Chromosome	Repeat_Masker	CDS	110481	110594	.	+	.	Type="RepeatRegion";UnitLength="113";colour="2"
Chromosome	Repeat_Masker	CDS	110910	110972	.	+	.	Type="RepeatRegion";UnitLength="62";colour="2"
Chromosome	Repeat_Masker	CDS	111355	111416	.	+	.	Type="RepeatRegion";UnitLength="61";colour="2"
Chromosome	Repeat_Masker	CDS	111623	111868	.	+	.	Type="RepeatRegion";UnitLength="245";colour="2"
Chromosome	Repeat_Masker	CDS	112137	112214	.	+	.	Type="RepeatRegion";UnitLength="77";colour="2"
Chromosome	Repeat_Masker	CDS	112531	112702	.	+	.	Type="RepeatRegion";UnitLength="171";colour="2"
Chromosome	Repeat_Masker	CDS	128434	128490	.	+	.	Type="RepeatRegion";UnitLength="56";colour="2"
Chromosome	Repeat_Masker	CDS	159025	159097	.	+	.	Type="RepeatRegion";UnitLength="72";colour="2"
Chromosome	Repeat_Masker	CDS	159244	159624	.	+	.	Type="RepeatRegion";UnitLength="380";colour="2"
Chromosome	Repeat_Masker	CDS	169769	169912	.	+	.	Type="RepeatRegion";UnitLength="143";colour="2"
Chromosome	Repeat_Masker	CDS	170003	170138	.	+	.	Type="RepeatRegion";UnitLength="135";colour="2"
Chromosome	Repeat_Masker	CDS	170226	170657	.	+	.	Type="RepeatRegion";UnitLength="431";colour="2"
Chromosome	Repeat_Masker	CDS	318547	318789	.	+	.	Type="RepeatRegion";UnitLength="242";colour="2"
Chromosome	Repeat_Masker	CDS	318927	319119	.	+	.	Type="RepeatRegion";UnitLength="192";colour="2"
Chromosome	Repeat_Masker	CDS	343834	344037	.	+	.	Type="RepeatRegion";UnitLength="203";colour="2"
Chromosome	Repeat_Masker	CDS	344104	344276	.	+	.	Type="RepeatRegion";UnitLength="172";colour="2"
Chromosome	Repeat_Masker	CDS	344587	344664	.	+	.	Type="RepeatRegion";UnitLength="77";colour="2"
Chromosome	Repeat_Masker	CDS	344890	344988	.	+	.	Type="RepeatRegion";UnitLength="98";colour="2"
Chromosome	Repeat_Masker	CDS	345098	345269	.	+	.	Type="RepeatRegion";UnitLength="171";colour="2"
Chromosome	Repeat_Masker	CDS	346421	346476	.	+	.	Type="RepeatRegion";UnitLength="55";colour="2"
Chromosome	Repeat_Masker	CDS	346730	346892	.	+	.	Type="RepeatRegion";UnitLength="162";colour="2"
Chromosome	Repeat_Masker	CDS	347527	347696	.	+	.	Type="RepeatRegion";UnitLength="169";colour="2"
Chromosome	Repeat_Masker	CDS	347763	348004	.	+	.	Type="RepeatRegion";UnitLength="241";colour="2"
Chromosome	Repeat_Masker	CDS	348300	348353	.	+	.	Type="RepeatRegion";UnitLength="53";colour="2"
Chromosome	Repeat_Masker	CDS	348743	348820	.	+	.	Type="RepeatRegion";UnitLength="77";colour="2"
Chromosome	Repeat_Masker	CDS	349046	349144	.	+	.	Type="RepeatRegion";UnitLength="98";colour="2"
Chromosome	Repeat_Masker	CDS	349254	349425	.	+	.	Type="RepeatRegion";UnitLength="171";colour="2"
Chromosome	Repeat_Masker	CDS	350500	350781	.	+	.	Type="RepeatRegion";UnitLength="281";colour="2"
Chromosome	Repeat_Masker	CDS	351011	351292	.	+	.	Type="RepeatRegion";UnitLength="281";colour="2"
Chromosome	Repeat_Masker	CDS	351492	351711	.	+	.	Type="RepeatRegion";UnitLength="219";colour="2"
Chromosome	Repeat_Masker	CDS	351804	351857	.	+	.	Type="RepeatRegion";UnitLength="53";colour="2"
Chromosome	Repeat_Masker	CDS	352144	352234	.	+	.	Type="RepeatRegion";UnitLength="90";colour="2"
Chromosome	Repeat_Masker	CDS	394671	394893	.	+	.	Type="RepeatRegion";UnitLength="222";colour="2"
Chromosome	Repeat_Masker	CDS	418867	419175	.	+	.	Type="RepeatRegion";UnitLength="308";colour="2"
Chromosome	Repeat_Masker	CDS	443513	443567	.	+	.	Type="RepeatRegion";UnitLength="54";colour="2"
Chromosome	Repeat_Masker	CDS	450453	450512	.	+	.	Type="RepeatRegion";UnitLength="59";colour="2"
Chromosome	Repeat_Masker	CDS	451570	451629	.	+	.	Type="RepeatRegion";UnitLength="59";colour="2"
Chromosome	Repeat_Masker	CDS	455918	456212	.	+	.	Type="RepeatRegion";UnitLength="294";colour="2"
Chromosome	Repeat_Masker	CDS	456277	456329	.	+	.	Type="RepeatRegion";UnitLength="52";colour="2"
Chromosome	Repeat_Masker	CDS	456405	457584	.	+	.	Type="RepeatRegion";UnitLength="1179";colour="2"
Chromosome	Repeat_Masker	CDS	458053	458121	.	+	.	Type="RepeatRegion";UnitLength="68";colour="2"
Chromosome	Repeat_Masker	CDS	462257	462396	.	+	.	Type="RepeatRegion";UnitLength="139";colour="2"
Chromosome	Repeat_Masker	CDS	463073	463171	.	+	.	Type="RepeatRegion";UnitLength="98";colour="2"
Chromosome	Repeat_Masker	CDS	463505	463556	.	+	.	Type="RepeatRegion";UnitLength="51";colour="2"
Chromosome	Repeat_Masker	CDS	464822	464887	.	+	.	Type="RepeatRegion";UnitLength="65";colour="2"
Chromosome	Repeat_Masker	CDS	464971	465027	.	+	.	Type="RepeatRegion";UnitLength="56";colour="2"
Chromosome	Repeat_Masker	CDS	465180	465247	.	+	.	Type="RepeatRegion";UnitLength="67";colour="2"
Chromosome	Repeat_Masker	CDS	465405	465456	.	+	.	Type="RepeatRegion";UnitLength="51";colour="2"
Chromosome	Repeat_Masker	CDS	465778	465846	.	+	.	Type="RepeatRegion";UnitLength="68";colour="2"
Chromosome	Repeat_Masker	CDS	466414	466477	.	+	.	Type="RepeatRegion";UnitLength="63";colour="2"
Chromosome	Repeat_Masker	CDS	468435	468488	.	+	.	Type="RepeatRegion";UnitLength="53";colour="2"
Chromosome	Repeat_Masker	CDS	468639	468696	.	+	.	Type="RepeatRegion";UnitLength="57";colour="2"
Chromosome	Repeat_Masker	CDS	468854	468905	.	+	.	Type="RepeatRegion";UnitLength="51";colour="2"
Chromosome	Repeat_Masker	CDS	469049	469112	.	+	.	Type="RepeatRegion";UnitLength="63";colour="2"
Chromosome	Repeat_Masker	CDS	502152	502242	.	+	.	Type="RepeatRegion";UnitLength="90";colour="2"
Chromosome	Repeat_Masker	CDS	511285	516602	.	+	.	Type="RepeatRegion";UnitLength="5317";colour="2"
Chromosome	Repeat_Masker	CDS	516752	516919	.	+	.	Type="RepeatRegion";UnitLength="167";colour="2"
Chromosome	Repeat_Masker	CDS	517159	517221	.	+	.	Type="RepeatRegion";UnitLength="62";colour="2"
Chromosome	Repeat_Masker	CDS	554694	560914	.	+	.	Type="RepeatRegion";UnitLength="6220";colour="2"
Chromosome	Repeat_Masker	CDS	561121	561183	.	+	.	Type="RepeatRegion";UnitLength="62";colour="2"
Chromosome	Repeat_Masker	CDS	612104	612157	.	+	.	Type="RepeatRegion";UnitLength="53";colour="2"
Chromosome	Repeat_Masker	CDS	612746	612862	.	+	.	Type="RepeatRegion";UnitLength="116";colour="2"
Chromosome	Repeat_Masker	CDS	613088	613141	.	+	.	Type="RepeatRegion";UnitLength="53";colour="2"
Chromosome	Repeat_Masker	CDS	616457	616852	.	+	.	Type="RepeatRegion";UnitLength="395";colour="2"
Chromosome	Repeat_Masker	CDS	616952	617320	.	+	.	Type="RepeatRegion";UnitLength="368";colour="2"
Chromosome	Repeat_Masker	CDS	617480	617653	.	+	.	Type="RepeatRegion";UnitLength="173";colour="2"
Chromosome	Repeat_Masker	CDS	620447	620842	.	+	.	Type="RepeatRegion";UnitLength="395";colour="2"
Chromosome	Repeat_Masker	CDS	620906	621169	.	+	.	Type="RepeatRegion";UnitLength="263";colour="2"
Chromosome	Repeat_Masker	CDS	621338	621408	.	+	.	Type="RepeatRegion";UnitLength="70";colour="2"
Chromosome	Repeat_Masker	CDS	656267	656325	.	+	.	Type="RepeatRegion";UnitLength="58";colour="2"
Chromosome	Repeat_Masker	CDS	656529	656599	.	+	.	Type="RepeatRegion";UnitLength="70";colour="2"
Chromosome	Repeat_Masker	CDS	661092	661150	.	+	.	Type="RepeatRegion";UnitLength="58";colour="2"
Chromosome	Repeat_Masker	CDS	661354	661424	.	+	.	Type="RepeatRegion";UnitLength="70";colour="2"
Chromosome	Repeat_Masker	CDS	670129	670322	.	+	.	Type="RepeatRegion";UnitLength="193";colour="2"
Chromosome	Repeat_Masker	CDS	703542	703823	.	+	.	Type="RepeatRegion";UnitLength="281";colour="2"
Chromosome	Repeat_Masker	CDS	799569	799816	.	+	.	Type="RepeatRegion";UnitLength="247";colour="2"
Chromosome	Repeat_Masker	CDS	800612	800670	.	+	.	Type="RepeatRegion";UnitLength="58";colour="2"
Chromosome	Repeat_Masker	CDS	810012	810125	.	+	.	Type="RepeatRegion";UnitLength="113";colour="2"
Chromosome	Repeat_Masker	CDS	841537	841653	.	+	.	Type="RepeatRegion";UnitLength="116";colour="2"
Chromosome	Repeat_Masker	CDS	846809	846957	.	+	.	Type="RepeatRegion";UnitLength="148";colour="2"
Chromosome	Repeat_Masker	CDS	847032	847330	.	+	.	Type="RepeatRegion";UnitLength="298";colour="2"
Chromosome	Repeat_Masker	CDS	854248	854302	.	+	.	Type="RepeatRegion";UnitLength="54";colour="2"
Chromosome	Repeat_Masker	CDS	876693	877001	.	+	.	Type="RepeatRegion";UnitLength="308";colour="2"
Chromosome	Repeat_Masker	CDS	879160	879365	.	+	.	Type="RepeatRegion";UnitLength="205";colour="2"
Chromosome	Repeat_Masker	CDS	880741	881023	.	+	.	Type="RepeatRegion";UnitLength="282";colour="2"
Chromosome	Repeat_Masker	CDS	881399	881524	.	+	.	Type="RepeatRegion";UnitLength="125";colour="2"
Chromosome	Repeat_Masker	CDS	902960	903034	.	+	.	Type="RepeatRegion";UnitLength="74";colour="2"
Chromosome	Repeat_Masker	CDS	916150	916284	.	+	.	Type="RepeatRegion";UnitLength="134";colour="2"
Chromosome	Repeat_Masker	CDS	932562	932982	.	+	.	Type="RepeatRegion";UnitLength="420";colour="2"
Chromosome	Repeat_Masker	CDS	981641	981753	.	+	.	Type="RepeatRegion";UnitLength="112";colour="2"
Chromosome	Repeat_Masker	CDS	1059753	1059834	.	+	.	Type="RepeatRegion";UnitLength="81";colour="2"
Chromosome	Repeat_Masker	CDS	1063429	1063481	.	+	.	Type="RepeatRegion";UnitLength="52";colour="2"
Chromosome	Repeat_Masker	CDS	1063798	1063850	.	+	.	Type="RepeatRegion";UnitLength="52";colour="2"
Chromosome	Repeat_Masker	CDS	1098820	1098957	.	+	.	Type="RepeatRegion";UnitLength="137";colour="2"
Chromosome	Repeat_Masker	CDS	1099152	1099217	.	+	.	Type="RepeatRegion";UnitLength="65";colour="2"
Chromosome	Repeat_Masker	CDS	1099288	1099402	.	+	.	Type="RepeatRegion";UnitLength="114";colour="2"
Chromosome	Repeat_Masker	CDS	1125039	1125248	.	+	.	Type="RepeatRegion";UnitLength="209";colour="2"
Chromosome	Repeat_Masker	CDS	1199385	1199552	.	+	.	Type="RepeatRegion";UnitLength="167";colour="2"
Chromosome	Repeat_Masker	CDS	1231920	1232444	.	+	.	Type="RepeatRegion";UnitLength="524";colour="2"
Chromosome	Repeat_Masker	CDS	1306931	1307017	.	+	.	Type="RepeatRegion";UnitLength="86";colour="2"
Chromosome	Repeat_Masker	CDS	1369624	1369814	.	+	.	Type="RepeatRegion";UnitLength="190";colour="2"
Chromosome	Repeat_Masker	CDS	1371298	1371488	.	+	.	Type="RepeatRegion";UnitLength="190";colour="2"
Chromosome	Repeat_Masker	CDS	1407430	1407825	.	+	.	Type="RepeatRegion";UnitLength="395";colour="2"
Chromosome	Repeat_Masker	CDS	1453449	1454087	.	+	.	Type="RepeatRegion";UnitLength="638";colour="2"
Chromosome	Repeat_Masker	CDS	1469811	1470261	.	+	.	Type="RepeatRegion";UnitLength="450";colour="2"
Chromosome	Repeat_Masker	CDS	1470453	1470867	.	+	.	Type="RepeatRegion";UnitLength="414";colour="2"
Chromosome	Repeat_Masker	CDS	1483951	1484696	.	+	.	Type="RepeatRegion";UnitLength="745";colour="2"
Chromosome	Repeat_Masker	CDS	1496763	1497154	.	+	.	Type="RepeatRegion";UnitLength="391";colour="2"
Chromosome	Repeat_Masker	CDS	1502383	1502433	.	+	.	Type="RepeatRegion";UnitLength="50";colour="2"
Chromosome	Repeat_Masker	CDS	1502761	1502811	.	+	.	Type="RepeatRegion";UnitLength="50";colour="2"
Chromosome	Repeat_Masker	CDS	1585091	1585379	.	+	.	Type="RepeatRegion";UnitLength="288";colour="2"
Chromosome	Repeat_Masker	CDS	1591559	1591633	.	+	.	Type="RepeatRegion";UnitLength="74";colour="2"
Chromosome	Repeat_Masker	CDS	1620277	1620402	.	+	.	Type="RepeatRegion";UnitLength="125";colour="2"
Chromosome	Repeat_Masker	CDS	1620721	1621078	.	+	.	Type="RepeatRegion";UnitLength="357";colour="2"
Chromosome	Repeat_Masker	CDS	1621177	1621293	.	+	.	Type="RepeatRegion";UnitLength="116";colour="2"
Chromosome	Repeat_Masker	CDS	1635361	1635649	.	+	.	Type="RepeatRegion";UnitLength="288";colour="2"
Chromosome	Repeat_Masker	CDS	1721979	1722107	.	+	.	Type="RepeatRegion";UnitLength="128";colour="2"
Chromosome	Repeat_Masker	CDS	1829998	1832164	.	+	.	Type="RepeatRegion";UnitLength="2166";colour="2"
Chromosome	Repeat_Masker	CDS	1884654	1884726	.	+	.	Type="RepeatRegion";UnitLength="72";colour="2"
Chromosome	Repeat_Masker	CDS	1884821	1884885	.	+	.	Type="RepeatRegion";UnitLength="64";colour="2"
Chromosome	Repeat_Masker	CDS	1884972	1885024	.	+	.	Type="RepeatRegion";UnitLength="52";colour="2"
Chromosome	Repeat_Masker	CDS	1900973	1901038	.	+	.	Type="RepeatRegion";UnitLength="65";colour="2"
Chromosome	Repeat_Masker	CDS	1919463	1919583	.	+	.	Type="RepeatRegion";UnitLength="120";colour="2"
Chromosome	Repeat_Masker	CDS	1919733	1920042	.	+	.	Type="RepeatRegion";UnitLength="309";colour="2"
Chromosome	Repeat_Masker	CDS	1920120	1920623	.	+	.	Type="RepeatRegion";UnitLength="503";colour="2"
Chromosome	Repeat_Masker	CDS	1930569	1930644	.	+	.	Type="RepeatRegion";UnitLength="75";colour="2"
Chromosome	Repeat_Masker	CDS	1937625	1939612	.	+	.	Type="RepeatRegion";UnitLength="1987";colour="2"
Chromosome	Repeat_Masker	CDS	1944875	1945017	.	+	.	Type="RepeatRegion";UnitLength="142";colour="2"
Chromosome	Repeat_Masker	CDS	1945111	1945879	.	+	.	Type="RepeatRegion";UnitLength="768";colour="2"
Chromosome	Repeat_Masker	CDS	1956558	1956706	.	+	.	Type="RepeatRegion";UnitLength="148";colour="2"
Chromosome	Repeat_Masker	CDS	1964040	1964108	.	+	.	Type="RepeatRegion";UnitLength="68";colour="2"
Chromosome	Repeat_Masker	CDS	1965541	1966561	.	+	.	Type="RepeatRegion";UnitLength="1020";colour="2"
Chromosome	Repeat_Masker	CDS	1966672	1966780	.	+	.	Type="RepeatRegion";UnitLength="108";colour="2"
Chromosome	Repeat_Masker	CDS	1966841	1967053	.	+	.	Type="RepeatRegion";UnitLength="212";colour="2"
Chromosome	Repeat_Masker	CDS	1967137	1967195	.	+	.	Type="RepeatRegion";UnitLength="58";colour="2"
Chromosome	Repeat_Masker	CDS	1968004	1968062	.	+	.	Type="RepeatRegion";UnitLength="58";colour="2"
Chromosome	Repeat_Masker	CDS	1968416	1968524	.	+	.	Type="RepeatRegion";UnitLength="108";colour="2"
Chromosome	Repeat_Masker	CDS	1968585	1968797	.	+	.	Type="RepeatRegion";UnitLength="212";colour="2"
Chromosome	Repeat_Masker	CDS	1988479	1989071	.	+	.	Type="RepeatRegion";UnitLength="592";colour="2"
Chromosome	Repeat_Masker	CDS	2021234	2022747	.	+	.	Type="RepeatRegion";UnitLength="1513";colour="2"
Chromosome	Repeat_Masker	CDS	2022951	2023006	.	+	.	Type="RepeatRegion";UnitLength="55";colour="2"
Chromosome	Repeat_Masker	CDS	2023129	2023184	.	+	.	Type="RepeatRegion";UnitLength="55";colour="2"
Chromosome	Repeat_Masker	CDS	2023269	2023420	.	+	.	Type="RepeatRegion";UnitLength="151";colour="2"
Chromosome	Repeat_Masker	CDS	2023516	2023928	.	+	.	Type="RepeatRegion";UnitLength="412";colour="2"
Chromosome	Repeat_Masker	CDS	2023991	2024345	.	+	.	Type="RepeatRegion";UnitLength="354";colour="2"
Chromosome	Repeat_Masker	CDS	2024461	2031133	.	+	.	Type="RepeatRegion";UnitLength="6672";colour="2"
Chromosome	Repeat_Masker	CDS	2058593	2058928	.	+	.	Type="RepeatRegion";UnitLength="335";colour="2"
Chromosome	Repeat_Masker	CDS	2098492	2099170	.	+	.	Type="RepeatRegion";UnitLength="678";colour="2"
Chromosome	Repeat_Masker	CDS	2129487	2129558	.	+	.	Type="RepeatRegion";UnitLength="71";colour="2"
Chromosome	Repeat_Masker	CDS	2160361	2166298	.	+	.	Type="RepeatRegion";UnitLength="5937";colour="2"
Chromosome	Repeat_Masker	CDS	2204588	2204736	.	+	.	Type="RepeatRegion";UnitLength="148";colour="2"
Chromosome	Repeat_Masker	CDS	2238902	2239292	.	+	.	Type="RepeatRegion";UnitLength="390";colour="2"
Chromosome	Repeat_Masker	CDS	2274611	2283224	.	+	.	Type="RepeatRegion";UnitLength="8613";colour="2"
Chromosome	Repeat_Masker	CDS	2301386	2302074	.	+	.	Type="RepeatRegion";UnitLength="688";colour="2"
Chromosome	Repeat_Masker	CDS	2302184	2303527	.	+	.	Type="RepeatRegion";UnitLength="1343";colour="2"
Chromosome	Repeat_Masker	CDS	2330956	2331016	.	+	.	Type="RepeatRegion";UnitLength="60";colour="2"
Chromosome	Repeat_Masker	CDS	2336593	2336653	.	+	.	Type="RepeatRegion";UnitLength="60";colour="2"
Chromosome	Repeat_Masker	CDS	2373121	2373180	.	+	.	Type="RepeatRegion";UnitLength="59";colour="2"
Chromosome	Repeat_Masker	CDS	2415613	2416235	.	+	.	Type="RepeatRegion";UnitLength="622";colour="2"
Chromosome	Repeat_Masker	CDS	2462166	2463112	.	+	.	Type="RepeatRegion";UnitLength="946";colour="2"
Chromosome	Repeat_Masker	CDS	2564422	2564700	.	+	.	Type="RepeatRegion";UnitLength="278";colour="2"
Chromosome	Repeat_Masker	CDS	2570702	2570772	.	+	.	Type="RepeatRegion";UnitLength="70";colour="2"
Chromosome	Repeat_Masker	CDS	2571701	2571771	.	+	.	Type="RepeatRegion";UnitLength="70";colour="2"
Chromosome	Repeat_Masker	CDS	2590303	2590365	.	+	.	Type="RepeatRegion";UnitLength="62";colour="2"
Chromosome	Repeat_Masker	CDS	2590992	2591054	.	+	.	Type="RepeatRegion";UnitLength="62";colour="2"
Chromosome	Repeat_Masker	CDS	2593957	2594009	.	+	.	Type="RepeatRegion";UnitLength="52";colour="2"
Chromosome	Repeat_Masker	CDS	2594410	2594471	.	+	.	Type="RepeatRegion";UnitLength="61";colour="2"
Chromosome	Repeat_Masker	CDS	2594536	2594586	.	+	.	Type="RepeatRegion";UnitLength="50";colour="2"
Chromosome	Repeat_Masker	CDS	2597215	2597267	.	+	.	Type="RepeatRegion";UnitLength="52";colour="2"
Chromosome	Repeat_Masker	CDS	2597667	2597728	.	+	.	Type="RepeatRegion";UnitLength="61";colour="2"
Chromosome	Repeat_Masker	CDS	2597793	2597843	.	+	.	Type="RepeatRegion";UnitLength="50";colour="2"
Chromosome	Repeat_Masker	CDS	2607700	2608812	.	+	.	Type="RepeatRegion";UnitLength="1112";colour="2"
Chromosome	Repeat_Masker	CDS	2608927	2609015	.	+	.	Type="RepeatRegion";UnitLength="88";colour="2"
Chromosome	Repeat_Masker	CDS	2613387	2613530	.	+	.	Type="RepeatRegion";UnitLength="143";colour="2"
Chromosome	Repeat_Masker	CDS	2613597	2613902	.	+	.	Type="RepeatRegion";UnitLength="305";colour="2"
Chromosome	Repeat_Masker	CDS	2614164	2614231	.	+	.	Type="RepeatRegion";UnitLength="67";colour="2"
Chromosome	Repeat_Masker	CDS	2614388	2614454	.	+	.	Type="RepeatRegion";UnitLength="66";colour="2"
Chromosome	Repeat_Masker	CDS	2616891	2617034	.	+	.	Type="RepeatRegion";UnitLength="143";colour="2"
Chromosome	Repeat_Masker	CDS	2617206	2617448	.	+	.	Type="RepeatRegion";UnitLength="242";colour="2"
Chromosome	Repeat_Masker	CDS	2617710	2617777	.	+	.	Type="RepeatRegion";UnitLength="67";colour="2"
Chromosome	Repeat_Masker	CDS	2617934	2618000	.	+	.	Type="RepeatRegion";UnitLength="66";colour="2"
Chromosome	Repeat_Masker	CDS	2648775	2649103	.	+	.	Type="RepeatRegion";UnitLength="328";colour="2"
Chromosome	Repeat_Masker	CDS	2663861	2663933	.	+	.	Type="RepeatRegion";UnitLength="72";colour="2"
Chromosome	Repeat_Masker	CDS	2665317	2665389	.	+	.	Type="RepeatRegion";UnitLength="72";colour="2"
Chromosome	Repeat_Masker	CDS	2683082	2683283	.	+	.	Type="RepeatRegion";UnitLength="201";colour="2"
Chromosome	Repeat_Masker	CDS	2758739	2758807	.	+	.	Type="RepeatRegion";UnitLength="68";colour="2"
Chromosome	Repeat_Masker	CDS	2758887	2758958	.	+	.	Type="RepeatRegion";UnitLength="71";colour="2"
Chromosome	Repeat_Masker	CDS	2759039	2759089	.	+	.	Type="RepeatRegion";UnitLength="50";colour="2"
Chromosome	Repeat_Masker	CDS	2759141	2759332	.	+	.	Type="RepeatRegion";UnitLength="191";colour="2"
Chromosome	Repeat_Masker	CDS	2814219	2814434	.	+	.	Type="RepeatRegion";UnitLength="215";colour="2"
Chromosome	Repeat_Masker	CDS	2846192	2846363	.	+	.	Type="RepeatRegion";UnitLength="171";colour="2"
Chromosome	Repeat_Masker	CDS	2846618	2846767	.	+	.	Type="RepeatRegion";UnitLength="149";colour="2"
Chromosome	Repeat_Masker	CDS	2846856	2846965	.	+	.	Type="RepeatRegion";UnitLength="109";colour="2"
Chromosome	Repeat_Masker	CDS	2847604	2847753	.	+	.	Type="RepeatRegion";UnitLength="149";colour="2"
Chromosome	Repeat_Masker	CDS	2847842	2848117	.	+	.	Type="RepeatRegion";UnitLength="275";colour="2"
Chromosome	Repeat_Masker	CDS	2850692	2850930	.	+	.	Type="RepeatRegion";UnitLength="238";colour="2"

## Sheet: RepeatRegions USA300
##gff-version 3
##sequence-region gi|87125858|gb|CP000255.1| Staphylococcus aureus subsp. aureus USA300_FPR3757, complete genome 1 2872769
gi|87125858|gb|CP000255.1| Staphylococcus aureus subsp. aureus USA300_FPR3757, complete genome	Repeat_Masker	CDS	24178	24333	.	+	.	Type="RepeatRegion";UnitLength="155";colour="2"
gi|87125858|gb|CP000255.1| Staphylococcus aureus subsp. aureus USA300_FPR3757, complete genome	Repeat_Masker	CDS	35817	36007	.	+	.	Type="RepeatRegion";UnitLength="190";colour="2"
gi|87125858|gb|CP000255.1| Staphylococcus aureus subsp. aureus USA300_FPR3757, complete genome	Repeat_Masker	CDS	36087	36586	.	+	.	Type="RepeatRegion";UnitLength="499";colour="2"
gi|87125858|gb|CP000255.1| Staphylococcus aureus subsp. aureus USA300_FPR3757, complete genome	Repeat_Masker	CDS	44174	44278	.	+	.	Type="RepeatRegion";UnitLength="104";colour="2"
gi|87125858|gb|CP000255.1| Staphylococcus aureus subsp. aureus USA300_FPR3757, complete genome	Repeat_Masker	CDS	52489	53054	.	+	.	Type="RepeatRegion";UnitLength="565";colour="2"
gi|87125858|gb|CP000255.1| Staphylococcus aureus subsp. aureus USA300_FPR3757, complete genome	Repeat_Masker	CDS	61747	61809	.	+	.	Type="RepeatRegion";UnitLength="62";colour="2"
gi|87125858|gb|CP000255.1| Staphylococcus aureus subsp. aureus USA300_FPR3757, complete genome	Repeat_Masker	CDS	61866	62272	.	+	.	Type="RepeatRegion";UnitLength="406";colour="2"
gi|87125858|gb|CP000255.1| Staphylococcus aureus subsp. aureus USA300_FPR3757, complete genome	Repeat_Masker	CDS	62325	62406	.	+	.	Type="RepeatRegion";UnitLength="81";colour="2"
gi|87125858|gb|CP000255.1| Staphylococcus aureus subsp. aureus USA300_FPR3757, complete genome	Repeat_Masker	CDS	65785	65889	.	+	.	Type="RepeatRegion";UnitLength="104";colour="2"
gi|87125858|gb|CP000255.1| Staphylococcus aureus subsp. aureus USA300_FPR3757, complete genome	Repeat_Masker	CDS	68193	68593	.	+	.	Type="RepeatRegion";UnitLength="400";colour="2"
gi|87125858|gb|CP000255.1| Staphylococcus aureus subsp. aureus USA300_FPR3757, complete genome	Repeat_Masker	CDS	68652	68843	.	+	.	Type="RepeatRegion";UnitLength="191";colour="2"
gi|87125858|gb|CP000255.1| Staphylococcus aureus subsp. aureus USA300_FPR3757, complete genome	Repeat_Masker	CDS	76340	76641	.	+	.	Type="RepeatRegion";UnitLength="301";colour="2"
gi|87125858|gb|CP000255.1| Staphylococcus aureus subsp. aureus USA300_FPR3757, complete genome	Repeat_Masker	CDS	76732	76905	.	+	.	Type="RepeatRegion";UnitLength="173";colour="2"
gi|87125858|gb|CP000255.1| Staphylococcus aureus subsp. aureus USA300_FPR3757, complete genome	Repeat_Masker	CDS	77002	77192	.	+	.	Type="RepeatRegion";UnitLength="190";colour="2"
gi|87125858|gb|CP000255.1| Staphylococcus aureus subsp. aureus USA300_FPR3757, complete genome	Repeat_Masker	CDS	91279	91444	.	+	.	Type="RepeatRegion";UnitLength="165";colour="2"
gi|87125858|gb|CP000255.1| Staphylococcus aureus subsp. aureus USA300_FPR3757, complete genome	Repeat_Masker	CDS	91673	91744	.	+	.	Type="RepeatRegion";UnitLength="71";colour="2"
gi|87125858|gb|CP000255.1| Staphylococcus aureus subsp. aureus USA300_FPR3757, complete genome	Repeat_Masker	CDS	97409	97574	.	+	.	Type="RepeatRegion";UnitLength="165";colour="2"
gi|87125858|gb|CP000255.1| Staphylococcus aureus subsp. aureus USA300_FPR3757, complete genome	Repeat_Masker	CDS	97803	97874	.	+	.	Type="RepeatRegion";UnitLength="71";colour="2"
gi|87125858|gb|CP000255.1| Staphylococcus aureus subsp. aureus USA300_FPR3757, complete genome	Repeat_Masker	CDS	110187	110331	.	+	.	Type="RepeatRegion";UnitLength="144";colour="2"
gi|87125858|gb|CP000255.1| Staphylococcus aureus subsp. aureus USA300_FPR3757, complete genome	Repeat_Masker	CDS	110701	110778	.	+	.	Type="RepeatRegion";UnitLength="77";colour="2"
gi|87125858|gb|CP000255.1| Staphylococcus aureus subsp. aureus USA300_FPR3757, complete genome	Repeat_Masker	CDS	111130	111192	.	+	.	Type="RepeatRegion";UnitLength="62";colour="2"
gi|87125858|gb|CP000255.1| Staphylococcus aureus subsp. aureus USA300_FPR3757, complete genome	Repeat_Masker	CDS	111843	112088	.	+	.	Type="RepeatRegion";UnitLength="245";colour="2"
gi|87125858|gb|CP000255.1| Staphylococcus aureus subsp. aureus USA300_FPR3757, complete genome	Repeat_Masker	CDS	112357	112434	.	+	.	Type="RepeatRegion";UnitLength="77";colour="2"
gi|87125858|gb|CP000255.1| Staphylococcus aureus subsp. aureus USA300_FPR3757, complete genome	Repeat_Masker	CDS	112751	112922	.	+	.	Type="RepeatRegion";UnitLength="171";colour="2"
gi|87125858|gb|CP000255.1| Staphylococcus aureus subsp. aureus USA300_FPR3757, complete genome	Repeat_Masker	CDS	128654	128710	.	+	.	Type="RepeatRegion";UnitLength="56";colour="2"
gi|87125858|gb|CP000255.1| Staphylococcus aureus subsp. aureus USA300_FPR3757, complete genome	Repeat_Masker	CDS	159245	159317	.	+	.	Type="RepeatRegion";UnitLength="72";colour="2"
gi|87125858|gb|CP000255.1| Staphylococcus aureus subsp. aureus USA300_FPR3757, complete genome	Repeat_Masker	CDS	159464	159844	.	+	.	Type="RepeatRegion";UnitLength="380";colour="2"
gi|87125858|gb|CP000255.1| Staphylococcus aureus subsp. aureus USA300_FPR3757, complete genome	Repeat_Masker	CDS	169989	170132	.	+	.	Type="RepeatRegion";UnitLength="143";colour="2"
gi|87125858|gb|CP000255.1| Staphylococcus aureus subsp. aureus USA300_FPR3757, complete genome	Repeat_Masker	CDS	170223	170358	.	+	.	Type="RepeatRegion";UnitLength="135";colour="2"
gi|87125858|gb|CP000255.1| Staphylococcus aureus subsp. aureus USA300_FPR3757, complete genome	Repeat_Masker	CDS	170446	170877	.	+	.	Type="RepeatRegion";UnitLength="431";colour="2"
gi|87125858|gb|CP000255.1| Staphylococcus aureus subsp. aureus USA300_FPR3757, complete genome	Repeat_Masker	CDS	318767	319009	.	+	.	Type="RepeatRegion";UnitLength="242";colour="2"
gi|87125858|gb|CP000255.1| Staphylococcus aureus subsp. aureus USA300_FPR3757, complete genome	Repeat_Masker	CDS	319147	319339	.	+	.	Type="RepeatRegion";UnitLength="192";colour="2"
gi|87125858|gb|CP000255.1| Staphylococcus aureus subsp. aureus USA300_FPR3757, complete genome	Repeat_Masker	CDS	344054	344257	.	+	.	Type="RepeatRegion";UnitLength="203";colour="2"
gi|87125858|gb|CP000255.1| Staphylococcus aureus subsp. aureus USA300_FPR3757, complete genome	Repeat_Masker	CDS	344324	344496	.	+	.	Type="RepeatRegion";UnitLength="172";colour="2"
gi|87125858|gb|CP000255.1| Staphylococcus aureus subsp. aureus USA300_FPR3757, complete genome	Repeat_Masker	CDS	344807	344884	.	+	.	Type="RepeatRegion";UnitLength="77";colour="2"
gi|87125858|gb|CP000255.1| Staphylococcus aureus subsp. aureus USA300_FPR3757, complete genome	Repeat_Masker	CDS	345110	345208	.	+	.	Type="RepeatRegion";UnitLength="98";colour="2"
gi|87125858|gb|CP000255.1| Staphylococcus aureus subsp. aureus USA300_FPR3757, complete genome	Repeat_Masker	CDS	345318	345489	.	+	.	Type="RepeatRegion";UnitLength="171";colour="2"
gi|87125858|gb|CP000255.1| Staphylococcus aureus subsp. aureus USA300_FPR3757, complete genome	Repeat_Masker	CDS	346641	346696	.	+	.	Type="RepeatRegion";UnitLength="55";colour="2"
gi|87125858|gb|CP000255.1| Staphylococcus aureus subsp. aureus USA300_FPR3757, complete genome	Repeat_Masker	CDS	346950	347112	.	+	.	Type="RepeatRegion";UnitLength="162";colour="2"
gi|87125858|gb|CP000255.1| Staphylococcus aureus subsp. aureus USA300_FPR3757, complete genome	Repeat_Masker	CDS	347747	347916	.	+	.	Type="RepeatRegion";UnitLength="169";colour="2"
gi|87125858|gb|CP000255.1| Staphylococcus aureus subsp. aureus USA300_FPR3757, complete genome	Repeat_Masker	CDS	347983	348224	.	+	.	Type="RepeatRegion";UnitLength="241";colour="2"
gi|87125858|gb|CP000255.1| Staphylococcus aureus subsp. aureus USA300_FPR3757, complete genome	Repeat_Masker	CDS	348520	348573	.	+	.	Type="RepeatRegion";UnitLength="53";colour="2"
gi|87125858|gb|CP000255.1| Staphylococcus aureus subsp. aureus USA300_FPR3757, complete genome	Repeat_Masker	CDS	348963	349040	.	+	.	Type="RepeatRegion";UnitLength="77";colour="2"
gi|87125858|gb|CP000255.1| Staphylococcus aureus subsp. aureus USA300_FPR3757, complete genome	Repeat_Masker	CDS	349266	349364	.	+	.	Type="RepeatRegion";UnitLength="98";colour="2"
gi|87125858|gb|CP000255.1| Staphylococcus aureus subsp. aureus USA300_FPR3757, complete genome	Repeat_Masker	CDS	349474	349645	.	+	.	Type="RepeatRegion";UnitLength="171";colour="2"
gi|87125858|gb|CP000255.1| Staphylococcus aureus subsp. aureus USA300_FPR3757, complete genome	Repeat_Masker	CDS	350720	351001	.	+	.	Type="RepeatRegion";UnitLength="281";colour="2"
gi|87125858|gb|CP000255.1| Staphylococcus aureus subsp. aureus USA300_FPR3757, complete genome	Repeat_Masker	CDS	351231	351512	.	+	.	Type="RepeatRegion";UnitLength="281";colour="2"
gi|87125858|gb|CP000255.1| Staphylococcus aureus subsp. aureus USA300_FPR3757, complete genome	Repeat_Masker	CDS	351712	351931	.	+	.	Type="RepeatRegion";UnitLength="219";colour="2"
gi|87125858|gb|CP000255.1| Staphylococcus aureus subsp. aureus USA300_FPR3757, complete genome	Repeat_Masker	CDS	352024	352077	.	+	.	Type="RepeatRegion";UnitLength="53";colour="2"
gi|87125858|gb|CP000255.1| Staphylococcus aureus subsp. aureus USA300_FPR3757, complete genome	Repeat_Masker	CDS	352364	352454	.	+	.	Type="RepeatRegion";UnitLength="90";colour="2"
gi|87125858|gb|CP000255.1| Staphylococcus aureus subsp. aureus USA300_FPR3757, complete genome	Repeat_Masker	CDS	394891	395113	.	+	.	Type="RepeatRegion";UnitLength="222";colour="2"
gi|87125858|gb|CP000255.1| Staphylococcus aureus subsp. aureus USA300_FPR3757, complete genome	Repeat_Masker	CDS	443733	443787	.	+	.	Type="RepeatRegion";UnitLength="54";colour="2"
gi|87125858|gb|CP000255.1| Staphylococcus aureus subsp. aureus USA300_FPR3757, complete genome	Repeat_Masker	CDS	448775	448850	.	+	.	Type="RepeatRegion";UnitLength="75";colour="2"
gi|87125858|gb|CP000255.1| Staphylococcus aureus subsp. aureus USA300_FPR3757, complete genome	Repeat_Masker	CDS	449409	449507	.	+	.	Type="RepeatRegion";UnitLength="98";colour="2"
gi|87125858|gb|CP000255.1| Staphylococcus aureus subsp. aureus USA300_FPR3757, complete genome	Repeat_Masker	CDS	450054	450129	.	+	.	Type="RepeatRegion";UnitLength="75";colour="2"
gi|87125858|gb|CP000255.1| Staphylococcus aureus subsp. aureus USA300_FPR3757, complete genome	Repeat_Masker	CDS	450700	450798	.	+	.	Type="RepeatRegion";UnitLength="98";colour="2"
gi|87125858|gb|CP000255.1| Staphylococcus aureus subsp. aureus USA300_FPR3757, complete genome	Repeat_Masker	CDS	451952	452011	.	+	.	Type="RepeatRegion";UnitLength="59";colour="2"
gi|87125858|gb|CP000255.1| Staphylococcus aureus subsp. aureus USA300_FPR3757, complete genome	Repeat_Masker	CDS	453069	453128	.	+	.	Type="RepeatRegion";UnitLength="59";colour="2"
gi|87125858|gb|CP000255.1| Staphylococcus aureus subsp. aureus USA300_FPR3757, complete genome	Repeat_Masker	CDS	457417	457711	.	+	.	Type="RepeatRegion";UnitLength="294";colour="2"
gi|87125858|gb|CP000255.1| Staphylococcus aureus subsp. aureus USA300_FPR3757, complete genome	Repeat_Masker	CDS	457776	457828	.	+	.	Type="RepeatRegion";UnitLength="52";colour="2"
gi|87125858|gb|CP000255.1| Staphylococcus aureus subsp. aureus USA300_FPR3757, complete genome	Repeat_Masker	CDS	457904	459083	.	+	.	Type="RepeatRegion";UnitLength="1179";colour="2"
gi|87125858|gb|CP000255.1| Staphylococcus aureus subsp. aureus USA300_FPR3757, complete genome	Repeat_Masker	CDS	459552	459620	.	+	.	Type="RepeatRegion";UnitLength="68";colour="2"
gi|87125858|gb|CP000255.1| Staphylococcus aureus subsp. aureus USA300_FPR3757, complete genome	Repeat_Masker	CDS	463756	463895	.	+	.	Type="RepeatRegion";UnitLength="139";colour="2"
gi|87125858|gb|CP000255.1| Staphylococcus aureus subsp. aureus USA300_FPR3757, complete genome	Repeat_Masker	CDS	464572	464670	.	+	.	Type="RepeatRegion";UnitLength="98";colour="2"
gi|87125858|gb|CP000255.1| Staphylococcus aureus subsp. aureus USA300_FPR3757, complete genome	Repeat_Masker	CDS	465004	465055	.	+	.	Type="RepeatRegion";UnitLength="51";colour="2"
gi|87125858|gb|CP000255.1| Staphylococcus aureus subsp. aureus USA300_FPR3757, complete genome	Repeat_Masker	CDS	466321	466386	.	+	.	Type="RepeatRegion";UnitLength="65";colour="2"
gi|87125858|gb|CP000255.1| Staphylococcus aureus subsp. aureus USA300_FPR3757, complete genome	Repeat_Masker	CDS	466470	466526	.	+	.	Type="RepeatRegion";UnitLength="56";colour="2"
gi|87125858|gb|CP000255.1| Staphylococcus aureus subsp. aureus USA300_FPR3757, complete genome	Repeat_Masker	CDS	466679	466746	.	+	.	Type="RepeatRegion";UnitLength="67";colour="2"
gi|87125858|gb|CP000255.1| Staphylococcus aureus subsp. aureus USA300_FPR3757, complete genome	Repeat_Masker	CDS	466904	466955	.	+	.	Type="RepeatRegion";UnitLength="51";colour="2"
gi|87125858|gb|CP000255.1| Staphylococcus aureus subsp. aureus USA300_FPR3757, complete genome	Repeat_Masker	CDS	467277	467345	.	+	.	Type="RepeatRegion";UnitLength="68";colour="2"
gi|87125858|gb|CP000255.1| Staphylococcus aureus subsp. aureus USA300_FPR3757, complete genome	Repeat_Masker	CDS	467913	467976	.	+	.	Type="RepeatRegion";UnitLength="63";colour="2"
gi|87125858|gb|CP000255.1| Staphylococcus aureus subsp. aureus USA300_FPR3757, complete genome	Repeat_Masker	CDS	469934	469987	.	+	.	Type="RepeatRegion";UnitLength="53";colour="2"
gi|87125858|gb|CP000255.1| Staphylococcus aureus subsp. aureus USA300_FPR3757, complete genome	Repeat_Masker	CDS	470138	470195	.	+	.	Type="RepeatRegion";UnitLength="57";colour="2"
gi|87125858|gb|CP000255.1| Staphylococcus aureus subsp. aureus USA300_FPR3757, complete genome	Repeat_Masker	CDS	470353	470404	.	+	.	Type="RepeatRegion";UnitLength="51";colour="2"
gi|87125858|gb|CP000255.1| Staphylococcus aureus subsp. aureus USA300_FPR3757, complete genome	Repeat_Masker	CDS	470548	470611	.	+	.	Type="RepeatRegion";UnitLength="63";colour="2"
gi|87125858|gb|CP000255.1| Staphylococcus aureus subsp. aureus USA300_FPR3757, complete genome	Repeat_Masker	CDS	503651	503741	.	+	.	Type="RepeatRegion";UnitLength="90";colour="2"
gi|87125858|gb|CP000255.1| Staphylococcus aureus subsp. aureus USA300_FPR3757, complete genome	Repeat_Masker	CDS	512784	518143	.	+	.	Type="RepeatRegion";UnitLength="5359";colour="2"
gi|87125858|gb|CP000255.1| Staphylococcus aureus subsp. aureus USA300_FPR3757, complete genome	Repeat_Masker	CDS	518252	518419	.	+	.	Type="RepeatRegion";UnitLength="167";colour="2"
gi|87125858|gb|CP000255.1| Staphylococcus aureus subsp. aureus USA300_FPR3757, complete genome	Repeat_Masker	CDS	518659	518721	.	+	.	Type="RepeatRegion";UnitLength="62";colour="2"
gi|87125858|gb|CP000255.1| Staphylococcus aureus subsp. aureus USA300_FPR3757, complete genome	Repeat_Masker	CDS	556195	561765	.	+	.	Type="RepeatRegion";UnitLength="5570";colour="2"
gi|87125858|gb|CP000255.1| Staphylococcus aureus subsp. aureus USA300_FPR3757, complete genome	Repeat_Masker	CDS	561972	562034	.	+	.	Type="RepeatRegion";UnitLength="62";colour="2"
gi|87125858|gb|CP000255.1| Staphylococcus aureus subsp. aureus USA300_FPR3757, complete genome	Repeat_Masker	CDS	612956	613009	.	+	.	Type="RepeatRegion";UnitLength="53";colour="2"
gi|87125858|gb|CP000255.1| Staphylococcus aureus subsp. aureus USA300_FPR3757, complete genome	Repeat_Masker	CDS	613598	613714	.	+	.	Type="RepeatRegion";UnitLength="116";colour="2"
gi|87125858|gb|CP000255.1| Staphylococcus aureus subsp. aureus USA300_FPR3757, complete genome	Repeat_Masker	CDS	613940	613993	.	+	.	Type="RepeatRegion";UnitLength="53";colour="2"
gi|87125858|gb|CP000255.1| Staphylococcus aureus subsp. aureus USA300_FPR3757, complete genome	Repeat_Masker	CDS	617309	617704	.	+	.	Type="RepeatRegion";UnitLength="395";colour="2"
gi|87125858|gb|CP000255.1| Staphylococcus aureus subsp. aureus USA300_FPR3757, complete genome	Repeat_Masker	CDS	617804	618172	.	+	.	Type="RepeatRegion";UnitLength="368";colour="2"
gi|87125858|gb|CP000255.1| Staphylococcus aureus subsp. aureus USA300_FPR3757, complete genome	Repeat_Masker	CDS	618332	618505	.	+	.	Type="RepeatRegion";UnitLength="173";colour="2"
gi|87125858|gb|CP000255.1| Staphylococcus aureus subsp. aureus USA300_FPR3757, complete genome	Repeat_Masker	CDS	621299	621694	.	+	.	Type="RepeatRegion";UnitLength="395";colour="2"
gi|87125858|gb|CP000255.1| Staphylococcus aureus subsp. aureus USA300_FPR3757, complete genome	Repeat_Masker	CDS	621758	622021	.	+	.	Type="RepeatRegion";UnitLength="263";colour="2"
gi|87125858|gb|CP000255.1| Staphylococcus aureus subsp. aureus USA300_FPR3757, complete genome	Repeat_Masker	CDS	622190	622260	.	+	.	Type="RepeatRegion";UnitLength="70";colour="2"
gi|87125858|gb|CP000255.1| Staphylococcus aureus subsp. aureus USA300_FPR3757, complete genome	Repeat_Masker	CDS	657119	657177	.	+	.	Type="RepeatRegion";UnitLength="58";colour="2"
gi|87125858|gb|CP000255.1| Staphylococcus aureus subsp. aureus USA300_FPR3757, complete genome	Repeat_Masker	CDS	657381	657451	.	+	.	Type="RepeatRegion";UnitLength="70";colour="2"
gi|87125858|gb|CP000255.1| Staphylococcus aureus subsp. aureus USA300_FPR3757, complete genome	Repeat_Masker	CDS	661944	662002	.	+	.	Type="RepeatRegion";UnitLength="58";colour="2"
gi|87125858|gb|CP000255.1| Staphylococcus aureus subsp. aureus USA300_FPR3757, complete genome	Repeat_Masker	CDS	662206	662276	.	+	.	Type="RepeatRegion";UnitLength="70";colour="2"
gi|87125858|gb|CP000255.1| Staphylococcus aureus subsp. aureus USA300_FPR3757, complete genome	Repeat_Masker	CDS	670981	671174	.	+	.	Type="RepeatRegion";UnitLength="193";colour="2"
gi|87125858|gb|CP000255.1| Staphylococcus aureus subsp. aureus USA300_FPR3757, complete genome	Repeat_Masker	CDS	691038	691319	.	+	.	Type="RepeatRegion";UnitLength="281";colour="2"
gi|87125858|gb|CP000255.1| Staphylococcus aureus subsp. aureus USA300_FPR3757, complete genome	Repeat_Masker	CDS	787065	787312	.	+	.	Type="RepeatRegion";UnitLength="247";colour="2"
gi|87125858|gb|CP000255.1| Staphylococcus aureus subsp. aureus USA300_FPR3757, complete genome	Repeat_Masker	CDS	788108	788166	.	+	.	Type="RepeatRegion";UnitLength="58";colour="2"
gi|87125858|gb|CP000255.1| Staphylococcus aureus subsp. aureus USA300_FPR3757, complete genome	Repeat_Masker	CDS	797508	797621	.	+	.	Type="RepeatRegion";UnitLength="113";colour="2"
gi|87125858|gb|CP000255.1| Staphylococcus aureus subsp. aureus USA300_FPR3757, complete genome	Repeat_Masker	CDS	829033	829210	.	+	.	Type="RepeatRegion";UnitLength="177";colour="2"
gi|87125858|gb|CP000255.1| Staphylococcus aureus subsp. aureus USA300_FPR3757, complete genome	Repeat_Masker	CDS	834360	834508	.	+	.	Type="RepeatRegion";UnitLength="148";colour="2"
gi|87125858|gb|CP000255.1| Staphylococcus aureus subsp. aureus USA300_FPR3757, complete genome	Repeat_Masker	CDS	834583	834881	.	+	.	Type="RepeatRegion";UnitLength="298";colour="2"
gi|87125858|gb|CP000255.1| Staphylococcus aureus subsp. aureus USA300_FPR3757, complete genome	Repeat_Masker	CDS	841799	841852	.	+	.	Type="RepeatRegion";UnitLength="53";colour="2"
gi|87125858|gb|CP000255.1| Staphylococcus aureus subsp. aureus USA300_FPR3757, complete genome	Repeat_Masker	CDS	861290	861424	.	+	.	Type="RepeatRegion";UnitLength="134";colour="2"
gi|87125858|gb|CP000255.1| Staphylococcus aureus subsp. aureus USA300_FPR3757, complete genome	Repeat_Masker	CDS	877702	878122	.	+	.	Type="RepeatRegion";UnitLength="420";colour="2"
gi|87125858|gb|CP000255.1| Staphylococcus aureus subsp. aureus USA300_FPR3757, complete genome	Repeat_Masker	CDS	892309	892385	.	+	.	Type="RepeatRegion";UnitLength="76";colour="2"
gi|87125858|gb|CP000255.1| Staphylococcus aureus subsp. aureus USA300_FPR3757, complete genome	Repeat_Masker	CDS	894433	894498	.	+	.	Type="RepeatRegion";UnitLength="65";colour="2"
gi|87125858|gb|CP000255.1| Staphylococcus aureus subsp. aureus USA300_FPR3757, complete genome	Repeat_Masker	CDS	940737	940848	.	+	.	Type="RepeatRegion";UnitLength="111";colour="2"
gi|87125858|gb|CP000255.1| Staphylococcus aureus subsp. aureus USA300_FPR3757, complete genome	Repeat_Masker	CDS	1018850	1018931	.	+	.	Type="RepeatRegion";UnitLength="81";colour="2"
gi|87125858|gb|CP000255.1| Staphylococcus aureus subsp. aureus USA300_FPR3757, complete genome	Repeat_Masker	CDS	1022526	1022578	.	+	.	Type="RepeatRegion";UnitLength="52";colour="2"
gi|87125858|gb|CP000255.1| Staphylococcus aureus subsp. aureus USA300_FPR3757, complete genome	Repeat_Masker	CDS	1022895	1022947	.	+	.	Type="RepeatRegion";UnitLength="52";colour="2"
gi|87125858|gb|CP000255.1| Staphylococcus aureus subsp. aureus USA300_FPR3757, complete genome	Repeat_Masker	CDS	1057917	1058054	.	+	.	Type="RepeatRegion";UnitLength="137";colour="2"
gi|87125858|gb|CP000255.1| Staphylococcus aureus subsp. aureus USA300_FPR3757, complete genome	Repeat_Masker	CDS	1058249	1058314	.	+	.	Type="RepeatRegion";UnitLength="65";colour="2"
gi|87125858|gb|CP000255.1| Staphylococcus aureus subsp. aureus USA300_FPR3757, complete genome	Repeat_Masker	CDS	1058385	1058499	.	+	.	Type="RepeatRegion";UnitLength="114";colour="2"
gi|87125858|gb|CP000255.1| Staphylococcus aureus subsp. aureus USA300_FPR3757, complete genome	Repeat_Masker	CDS	1084136	1084345	.	+	.	Type="RepeatRegion";UnitLength="209";colour="2"
gi|87125858|gb|CP000255.1| Staphylococcus aureus subsp. aureus USA300_FPR3757, complete genome	Repeat_Masker	CDS	1158482	1158649	.	+	.	Type="RepeatRegion";UnitLength="167";colour="2"
gi|87125858|gb|CP000255.1| Staphylococcus aureus subsp. aureus USA300_FPR3757, complete genome	Repeat_Masker	CDS	1191017	1191541	.	+	.	Type="RepeatRegion";UnitLength="524";colour="2"
gi|87125858|gb|CP000255.1| Staphylococcus aureus subsp. aureus USA300_FPR3757, complete genome	Repeat_Masker	CDS	1266028	1266114	.	+	.	Type="RepeatRegion";UnitLength="86";colour="2"
gi|87125858|gb|CP000255.1| Staphylococcus aureus subsp. aureus USA300_FPR3757, complete genome	Repeat_Masker	CDS	1328721	1328911	.	+	.	Type="RepeatRegion";UnitLength="190";colour="2"
gi|87125858|gb|CP000255.1| Staphylococcus aureus subsp. aureus USA300_FPR3757, complete genome	Repeat_Masker	CDS	1330395	1330585	.	+	.	Type="RepeatRegion";UnitLength="190";colour="2"
gi|87125858|gb|CP000255.1| Staphylococcus aureus subsp. aureus USA300_FPR3757, complete genome	Repeat_Masker	CDS	1366527	1366922	.	+	.	Type="RepeatRegion";UnitLength="395";colour="2"
gi|87125858|gb|CP000255.1| Staphylococcus aureus subsp. aureus USA300_FPR3757, complete genome	Repeat_Masker	CDS	1412546	1413184	.	+	.	Type="RepeatRegion";UnitLength="638";colour="2"
gi|87125858|gb|CP000255.1| Staphylococcus aureus subsp. aureus USA300_FPR3757, complete genome	Repeat_Masker	CDS	1428908	1429358	.	+	.	Type="RepeatRegion";UnitLength="450";colour="2"
gi|87125858|gb|CP000255.1| Staphylococcus aureus subsp. aureus USA300_FPR3757, complete genome	Repeat_Masker	CDS	1429550	1429964	.	+	.	Type="RepeatRegion";UnitLength="414";colour="2"
gi|87125858|gb|CP000255.1| Staphylococcus aureus subsp. aureus USA300_FPR3757, complete genome	Repeat_Masker	CDS	1443048	1443793	.	+	.	Type="RepeatRegion";UnitLength="745";colour="2"
gi|87125858|gb|CP000255.1| Staphylococcus aureus subsp. aureus USA300_FPR3757, complete genome	Repeat_Masker	CDS	1455860	1456251	.	+	.	Type="RepeatRegion";UnitLength="391";colour="2"
gi|87125858|gb|CP000255.1| Staphylococcus aureus subsp. aureus USA300_FPR3757, complete genome	Repeat_Masker	CDS	1461480	1461530	.	+	.	Type="RepeatRegion";UnitLength="50";colour="2"
gi|87125858|gb|CP000255.1| Staphylococcus aureus subsp. aureus USA300_FPR3757, complete genome	Repeat_Masker	CDS	1461858	1461908	.	+	.	Type="RepeatRegion";UnitLength="50";colour="2"
gi|87125858|gb|CP000255.1| Staphylococcus aureus subsp. aureus USA300_FPR3757, complete genome	Repeat_Masker	CDS	1544187	1544475	.	+	.	Type="RepeatRegion";UnitLength="288";colour="2"
gi|87125858|gb|CP000255.1| Staphylococcus aureus subsp. aureus USA300_FPR3757, complete genome	Repeat_Masker	CDS	1572143	1572219	.	+	.	Type="RepeatRegion";UnitLength="76";colour="2"
gi|87125858|gb|CP000255.1| Staphylococcus aureus subsp. aureus USA300_FPR3757, complete genome	Repeat_Masker	CDS	1578245	1578305	.	+	.	Type="RepeatRegion";UnitLength="60";colour="2"
gi|87125858|gb|CP000255.1| Staphylococcus aureus subsp. aureus USA300_FPR3757, complete genome	Repeat_Masker	CDS	1578554	1578626	.	+	.	Type="RepeatRegion";UnitLength="72";colour="2"
gi|87125858|gb|CP000255.1| Staphylococcus aureus subsp. aureus USA300_FPR3757, complete genome	Repeat_Masker	CDS	1579943	1579993	.	+	.	Type="RepeatRegion";UnitLength="50";colour="2"
gi|87125858|gb|CP000255.1| Staphylococcus aureus subsp. aureus USA300_FPR3757, complete genome	Repeat_Masker	CDS	1586471	1586630	.	+	.	Type="RepeatRegion";UnitLength="159";colour="2"
gi|87125858|gb|CP000255.1| Staphylococcus aureus subsp. aureus USA300_FPR3757, complete genome	Repeat_Masker	CDS	1587245	1587651	.	+	.	Type="RepeatRegion";UnitLength="406";colour="2"
gi|87125858|gb|CP000255.1| Staphylococcus aureus subsp. aureus USA300_FPR3757, complete genome	Repeat_Masker	CDS	1594457	1594745	.	+	.	Type="RepeatRegion";UnitLength="288";colour="2"
gi|87125858|gb|CP000255.1| Staphylococcus aureus subsp. aureus USA300_FPR3757, complete genome	Repeat_Masker	CDS	1694432	1694560	.	+	.	Type="RepeatRegion";UnitLength="128";colour="2"
gi|87125858|gb|CP000255.1| Staphylococcus aureus subsp. aureus USA300_FPR3757, complete genome	Repeat_Masker	CDS	1802450	1804621	.	+	.	Type="RepeatRegion";UnitLength="2171";colour="2"
gi|87125858|gb|CP000255.1| Staphylococcus aureus subsp. aureus USA300_FPR3757, complete genome	Repeat_Masker	CDS	1873270	1873335	.	+	.	Type="RepeatRegion";UnitLength="65";colour="2"
gi|87125858|gb|CP000255.1| Staphylococcus aureus subsp. aureus USA300_FPR3757, complete genome	Repeat_Masker	CDS	1891760	1891880	.	+	.	Type="RepeatRegion";UnitLength="120";colour="2"
gi|87125858|gb|CP000255.1| Staphylococcus aureus subsp. aureus USA300_FPR3757, complete genome	Repeat_Masker	CDS	1892030	1892339	.	+	.	Type="RepeatRegion";UnitLength="309";colour="2"
gi|87125858|gb|CP000255.1| Staphylococcus aureus subsp. aureus USA300_FPR3757, complete genome	Repeat_Masker	CDS	1892417	1892920	.	+	.	Type="RepeatRegion";UnitLength="503";colour="2"
gi|87125858|gb|CP000255.1| Staphylococcus aureus subsp. aureus USA300_FPR3757, complete genome	Repeat_Masker	CDS	1902866	1902941	.	+	.	Type="RepeatRegion";UnitLength="75";colour="2"
gi|87125858|gb|CP000255.1| Staphylococcus aureus subsp. aureus USA300_FPR3757, complete genome	Repeat_Masker	CDS	1909922	1911896	.	+	.	Type="RepeatRegion";UnitLength="1974";colour="2"
gi|87125858|gb|CP000255.1| Staphylococcus aureus subsp. aureus USA300_FPR3757, complete genome	Repeat_Masker	CDS	1917159	1917301	.	+	.	Type="RepeatRegion";UnitLength="142";colour="2"
gi|87125858|gb|CP000255.1| Staphylococcus aureus subsp. aureus USA300_FPR3757, complete genome	Repeat_Masker	CDS	1917395	1918163	.	+	.	Type="RepeatRegion";UnitLength="768";colour="2"
gi|87125858|gb|CP000255.1| Staphylococcus aureus subsp. aureus USA300_FPR3757, complete genome	Repeat_Masker	CDS	1928842	1928990	.	+	.	Type="RepeatRegion";UnitLength="148";colour="2"
gi|87125858|gb|CP000255.1| Staphylococcus aureus subsp. aureus USA300_FPR3757, complete genome	Repeat_Masker	CDS	1936324	1936392	.	+	.	Type="RepeatRegion";UnitLength="68";colour="2"
gi|87125858|gb|CP000255.1| Staphylococcus aureus subsp. aureus USA300_FPR3757, complete genome	Repeat_Masker	CDS	1937825	1938845	.	+	.	Type="RepeatRegion";UnitLength="1020";colour="2"
gi|87125858|gb|CP000255.1| Staphylococcus aureus subsp. aureus USA300_FPR3757, complete genome	Repeat_Masker	CDS	1938956	1939064	.	+	.	Type="RepeatRegion";UnitLength="108";colour="2"
gi|87125858|gb|CP000255.1| Staphylococcus aureus subsp. aureus USA300_FPR3757, complete genome	Repeat_Masker	CDS	1939125	1939337	.	+	.	Type="RepeatRegion";UnitLength="212";colour="2"
gi|87125858|gb|CP000255.1| Staphylococcus aureus subsp. aureus USA300_FPR3757, complete genome	Repeat_Masker	CDS	1940700	1940808	.	+	.	Type="RepeatRegion";UnitLength="108";colour="2"
gi|87125858|gb|CP000255.1| Staphylococcus aureus subsp. aureus USA300_FPR3757, complete genome	Repeat_Masker	CDS	1940869	1941081	.	+	.	Type="RepeatRegion";UnitLength="212";colour="2"
gi|87125858|gb|CP000255.1| Staphylococcus aureus subsp. aureus USA300_FPR3757, complete genome	Repeat_Masker	CDS	1960762	1961363	.	+	.	Type="RepeatRegion";UnitLength="601";colour="2"
gi|87125858|gb|CP000255.1| Staphylococcus aureus subsp. aureus USA300_FPR3757, complete genome	Repeat_Masker	CDS	1993517	1995082	.	+	.	Type="RepeatRegion";UnitLength="1565";colour="2"
gi|87125858|gb|CP000255.1| Staphylococcus aureus subsp. aureus USA300_FPR3757, complete genome	Repeat_Masker	CDS	1995286	1995341	.	+	.	Type="RepeatRegion";UnitLength="55";colour="2"
gi|87125858|gb|CP000255.1| Staphylococcus aureus subsp. aureus USA300_FPR3757, complete genome	Repeat_Masker	CDS	1995464	1995519	.	+	.	Type="RepeatRegion";UnitLength="55";colour="2"
gi|87125858|gb|CP000255.1| Staphylococcus aureus subsp. aureus USA300_FPR3757, complete genome	Repeat_Masker	CDS	1995604	1995755	.	+	.	Type="RepeatRegion";UnitLength="151";colour="2"
gi|87125858|gb|CP000255.1| Staphylococcus aureus subsp. aureus USA300_FPR3757, complete genome	Repeat_Masker	CDS	1995851	1996270	.	+	.	Type="RepeatRegion";UnitLength="419";colour="2"
gi|87125858|gb|CP000255.1| Staphylococcus aureus subsp. aureus USA300_FPR3757, complete genome	Repeat_Masker	CDS	1996326	1996680	.	+	.	Type="RepeatRegion";UnitLength="354";colour="2"
gi|87125858|gb|CP000255.1| Staphylococcus aureus subsp. aureus USA300_FPR3757, complete genome	Repeat_Masker	CDS	1996796	1996937	.	+	.	Type="RepeatRegion";UnitLength="141";colour="2"
gi|87125858|gb|CP000255.1| Staphylococcus aureus subsp. aureus USA300_FPR3757, complete genome	Repeat_Masker	CDS	1997329	2003489	.	+	.	Type="RepeatRegion";UnitLength="6160";colour="2"
gi|87125858|gb|CP000255.1| Staphylococcus aureus subsp. aureus USA300_FPR3757, complete genome	Repeat_Masker	CDS	2030928	2031322	.	+	.	Type="RepeatRegion";UnitLength="394";colour="2"
gi|87125858|gb|CP000255.1| Staphylococcus aureus subsp. aureus USA300_FPR3757, complete genome	Repeat_Masker	CDS	2070886	2071564	.	+	.	Type="RepeatRegion";UnitLength="678";colour="2"
gi|87125858|gb|CP000255.1| Staphylococcus aureus subsp. aureus USA300_FPR3757, complete genome	Repeat_Masker	CDS	2111144	2111204	.	+	.	Type="RepeatRegion";UnitLength="60";colour="2"
gi|87125858|gb|CP000255.1| Staphylococcus aureus subsp. aureus USA300_FPR3757, complete genome	Repeat_Masker	CDS	2111453	2111525	.	+	.	Type="RepeatRegion";UnitLength="72";colour="2"
gi|87125858|gb|CP000255.1| Staphylococcus aureus subsp. aureus USA300_FPR3757, complete genome	Repeat_Masker	CDS	2112876	2112926	.	+	.	Type="RepeatRegion";UnitLength="50";colour="2"
gi|87125858|gb|CP000255.1| Staphylococcus aureus subsp. aureus USA300_FPR3757, complete genome	Repeat_Masker	CDS	2120492	2120651	.	+	.	Type="RepeatRegion";UnitLength="159";colour="2"
gi|87125858|gb|CP000255.1| Staphylococcus aureus subsp. aureus USA300_FPR3757, complete genome	Repeat_Masker	CDS	2121071	2121477	.	+	.	Type="RepeatRegion";UnitLength="406";colour="2"
gi|87125858|gb|CP000255.1| Staphylococcus aureus subsp. aureus USA300_FPR3757, complete genome	Repeat_Masker	CDS	2144930	2145001	.	+	.	Type="RepeatRegion";UnitLength="71";colour="2"
gi|87125858|gb|CP000255.1| Staphylococcus aureus subsp. aureus USA300_FPR3757, complete genome	Repeat_Masker	CDS	2175810	2182331	.	+	.	Type="RepeatRegion";UnitLength="6521";colour="2"
gi|87125858|gb|CP000255.1| Staphylococcus aureus subsp. aureus USA300_FPR3757, complete genome	Repeat_Masker	CDS	2220275	2220423	.	+	.	Type="RepeatRegion";UnitLength="148";colour="2"
gi|87125858|gb|CP000255.1| Staphylococcus aureus subsp. aureus USA300_FPR3757, complete genome	Repeat_Masker	CDS	2254589	2254979	.	+	.	Type="RepeatRegion";UnitLength="390";colour="2"
gi|87125858|gb|CP000255.1| Staphylococcus aureus subsp. aureus USA300_FPR3757, complete genome	Repeat_Masker	CDS	2290298	2299341	.	+	.	Type="RepeatRegion";UnitLength="9043";colour="2"
gi|87125858|gb|CP000255.1| Staphylococcus aureus subsp. aureus USA300_FPR3757, complete genome	Repeat_Masker	CDS	2317317	2318005	.	+	.	Type="RepeatRegion";UnitLength="688";colour="2"
gi|87125858|gb|CP000255.1| Staphylococcus aureus subsp. aureus USA300_FPR3757, complete genome	Repeat_Masker	CDS	2318076	2319458	.	+	.	Type="RepeatRegion";UnitLength="1382";colour="2"
gi|87125858|gb|CP000255.1| Staphylococcus aureus subsp. aureus USA300_FPR3757, complete genome	Repeat_Masker	CDS	2346887	2346947	.	+	.	Type="RepeatRegion";UnitLength="60";colour="2"
gi|87125858|gb|CP000255.1| Staphylococcus aureus subsp. aureus USA300_FPR3757, complete genome	Repeat_Masker	CDS	2352524	2352584	.	+	.	Type="RepeatRegion";UnitLength="60";colour="2"
gi|87125858|gb|CP000255.1| Staphylococcus aureus subsp. aureus USA300_FPR3757, complete genome	Repeat_Masker	CDS	2389052	2389111	.	+	.	Type="RepeatRegion";UnitLength="59";colour="2"
gi|87125858|gb|CP000255.1| Staphylococcus aureus subsp. aureus USA300_FPR3757, complete genome	Repeat_Masker	CDS	2431544	2432166	.	+	.	Type="RepeatRegion";UnitLength="622";colour="2"
gi|87125858|gb|CP000255.1| Staphylococcus aureus subsp. aureus USA300_FPR3757, complete genome	Repeat_Masker	CDS	2478097	2479043	.	+	.	Type="RepeatRegion";UnitLength="946";colour="2"
gi|87125858|gb|CP000255.1| Staphylococcus aureus subsp. aureus USA300_FPR3757, complete genome	Repeat_Masker	CDS	2580353	2580631	.	+	.	Type="RepeatRegion";UnitLength="278";colour="2"
gi|87125858|gb|CP000255.1| Staphylococcus aureus subsp. aureus USA300_FPR3757, complete genome	Repeat_Masker	CDS	2586633	2586703	.	+	.	Type="RepeatRegion";UnitLength="70";colour="2"
gi|87125858|gb|CP000255.1| Staphylococcus aureus subsp. aureus USA300_FPR3757, complete genome	Repeat_Masker	CDS	2587632	2587702	.	+	.	Type="RepeatRegion";UnitLength="70";colour="2"
gi|87125858|gb|CP000255.1| Staphylococcus aureus subsp. aureus USA300_FPR3757, complete genome	Repeat_Masker	CDS	2606234	2606296	.	+	.	Type="RepeatRegion";UnitLength="62";colour="2"
gi|87125858|gb|CP000255.1| Staphylococcus aureus subsp. aureus USA300_FPR3757, complete genome	Repeat_Masker	CDS	2606923	2606985	.	+	.	Type="RepeatRegion";UnitLength="62";colour="2"
gi|87125858|gb|CP000255.1| Staphylococcus aureus subsp. aureus USA300_FPR3757, complete genome	Repeat_Masker	CDS	2609888	2609940	.	+	.	Type="RepeatRegion";UnitLength="52";colour="2"
gi|87125858|gb|CP000255.1| Staphylococcus aureus subsp. aureus USA300_FPR3757, complete genome	Repeat_Masker	CDS	2610341	2610402	.	+	.	Type="RepeatRegion";UnitLength="61";colour="2"
gi|87125858|gb|CP000255.1| Staphylococcus aureus subsp. aureus USA300_FPR3757, complete genome	Repeat_Masker	CDS	2610467	2610517	.	+	.	Type="RepeatRegion";UnitLength="50";colour="2"
gi|87125858|gb|CP000255.1| Staphylococcus aureus subsp. aureus USA300_FPR3757, complete genome	Repeat_Masker	CDS	2613146	2613198	.	+	.	Type="RepeatRegion";UnitLength="52";colour="2"
gi|87125858|gb|CP000255.1| Staphylococcus aureus subsp. aureus USA300_FPR3757, complete genome	Repeat_Masker	CDS	2613598	2613659	.	+	.	Type="RepeatRegion";UnitLength="61";colour="2"
gi|87125858|gb|CP000255.1| Staphylococcus aureus subsp. aureus USA300_FPR3757, complete genome	Repeat_Masker	CDS	2613724	2613774	.	+	.	Type="RepeatRegion";UnitLength="50";colour="2"
gi|87125858|gb|CP000255.1| Staphylococcus aureus subsp. aureus USA300_FPR3757, complete genome	Repeat_Masker	CDS	2623631	2624743	.	+	.	Type="RepeatRegion";UnitLength="1112";colour="2"
gi|87125858|gb|CP000255.1| Staphylococcus aureus subsp. aureus USA300_FPR3757, complete genome	Repeat_Masker	CDS	2624858	2624946	.	+	.	Type="RepeatRegion";UnitLength="88";colour="2"
gi|87125858|gb|CP000255.1| Staphylococcus aureus subsp. aureus USA300_FPR3757, complete genome	Repeat_Masker	CDS	2629320	2629463	.	+	.	Type="RepeatRegion";UnitLength="143";colour="2"
gi|87125858|gb|CP000255.1| Staphylococcus aureus subsp. aureus USA300_FPR3757, complete genome	Repeat_Masker	CDS	2629530	2629835	.	+	.	Type="RepeatRegion";UnitLength="305";colour="2"
gi|87125858|gb|CP000255.1| Staphylococcus aureus subsp. aureus USA300_FPR3757, complete genome	Repeat_Masker	CDS	2630097	2630164	.	+	.	Type="RepeatRegion";UnitLength="67";colour="2"
gi|87125858|gb|CP000255.1| Staphylococcus aureus subsp. aureus USA300_FPR3757, complete genome	Repeat_Masker	CDS	2630321	2630387	.	+	.	Type="RepeatRegion";UnitLength="66";colour="2"
gi|87125858|gb|CP000255.1| Staphylococcus aureus subsp. aureus USA300_FPR3757, complete genome	Repeat_Masker	CDS	2632824	2632967	.	+	.	Type="RepeatRegion";UnitLength="143";colour="2"
gi|87125858|gb|CP000255.1| Staphylococcus aureus subsp. aureus USA300_FPR3757, complete genome	Repeat_Masker	CDS	2633139	2633381	.	+	.	Type="RepeatRegion";UnitLength="242";colour="2"
gi|87125858|gb|CP000255.1| Staphylococcus aureus subsp. aureus USA300_FPR3757, complete genome	Repeat_Masker	CDS	2633643	2633710	.	+	.	Type="RepeatRegion";UnitLength="67";colour="2"
gi|87125858|gb|CP000255.1| Staphylococcus aureus subsp. aureus USA300_FPR3757, complete genome	Repeat_Masker	CDS	2633867	2633933	.	+	.	Type="RepeatRegion";UnitLength="66";colour="2"
gi|87125858|gb|CP000255.1| Staphylococcus aureus subsp. aureus USA300_FPR3757, complete genome	Repeat_Masker	CDS	2664708	2665036	.	+	.	Type="RepeatRegion";UnitLength="328";colour="2"
gi|87125858|gb|CP000255.1| Staphylococcus aureus subsp. aureus USA300_FPR3757, complete genome	Repeat_Masker	CDS	2679794	2679866	.	+	.	Type="RepeatRegion";UnitLength="72";colour="2"
gi|87125858|gb|CP000255.1| Staphylococcus aureus subsp. aureus USA300_FPR3757, complete genome	Repeat_Masker	CDS	2681252	2681324	.	+	.	Type="RepeatRegion";UnitLength="72";colour="2"
gi|87125858|gb|CP000255.1| Staphylococcus aureus subsp. aureus USA300_FPR3757, complete genome	Repeat_Masker	CDS	2699017	2699218	.	+	.	Type="RepeatRegion";UnitLength="201";colour="2"
gi|87125858|gb|CP000255.1| Staphylococcus aureus subsp. aureus USA300_FPR3757, complete genome	Repeat_Masker	CDS	2774674	2774742	.	+	.	Type="RepeatRegion";UnitLength="68";colour="2"
gi|87125858|gb|CP000255.1| Staphylococcus aureus subsp. aureus USA300_FPR3757, complete genome	Repeat_Masker	CDS	2774858	2775024	.	+	.	Type="RepeatRegion";UnitLength="166";colour="2"
gi|87125858|gb|CP000255.1| Staphylococcus aureus subsp. aureus USA300_FPR3757, complete genome	Repeat_Masker	CDS	2775076	2775267	.	+	.	Type="RepeatRegion";UnitLength="191";colour="2"
gi|87125858|gb|CP000255.1| Staphylococcus aureus subsp. aureus USA300_FPR3757, complete genome	Repeat_Masker	CDS	2830154	2830369	.	+	.	Type="RepeatRegion";UnitLength="215";colour="2"
gi|87125858|gb|CP000255.1| Staphylococcus aureus subsp. aureus USA300_FPR3757, complete genome	Repeat_Masker	CDS	2862127	2862298	.	+	.	Type="RepeatRegion";UnitLength="171";colour="2"
gi|87125858|gb|CP000255.1| Staphylococcus aureus subsp. aureus USA300_FPR3757, complete genome	Repeat_Masker	CDS	2862553	2862702	.	+	.	Type="RepeatRegion";UnitLength="149";colour="2"
gi|87125858|gb|CP000255.1| Staphylococcus aureus subsp. aureus USA300_FPR3757, complete genome	Repeat_Masker	CDS	2862791	2862900	.	+	.	Type="RepeatRegion";UnitLength="109";colour="2"
gi|87125858|gb|CP000255.1| Staphylococcus aureus subsp. aureus USA300_FPR3757, complete genome	Repeat_Masker	CDS	2863539	2863688	.	+	.	Type="RepeatRegion";UnitLength="149";colour="2"
gi|87125858|gb|CP000255.1| Staphylococcus aureus subsp. aureus USA300_FPR3757, complete genome	Repeat_Masker	CDS	2863777	2864052	.	+	.	Type="RepeatRegion";UnitLength="275";colour="2"
gi|87125858|gb|CP000255.1| Staphylococcus aureus subsp. aureus USA300_FPR3757, complete genome	Repeat_Masker	CDS	2866627	2866865	.	+	.	Type="RepeatRegion";UnitLength="238";colour="2"
