# Supplementary material for: The use of Oxford Nanopore native barcoding for complete genome assembly
Source: Gigascience. 2017 Feb 24;6(3):1–6. doi: 10.1093/gigascience/gix001 (PMC5467021; doi:10.1093/gigascience/gix001)
Supplement: Supplement Files [file gix001_supp.zip › readme.txt]

Supporting data for "The use of Oxford Nanopore native barcoding for complete genome assembly"
============================================================================

Bayliss, S, C; Hunt, V, L; Yokoyama, M; Thorpe, H, A; Feil, E, J 
(2016) GigaScience Database. http://dx.doi.org/10.5524/100269


Summary:
--------
Using a hybrid assembly of existing short read and barcoded long read sequences from multiplexed data, we completed a genome of the S. aureus USA300 strain MHO_001. The longread data represented only ~5-10% of an average MinION(TM) run (~7x genomic coverage) but, using standard tools, this was sufficient to complete the circular chromosome of S. aureus strain MHO_001 (2.86 Mb) and two complete plasmids (27 Kb and 3 Kb). Minor differences were noted when compared to USA300 reference genome, USA300_FPR3757, including the translocation, loss and gain of mobile genetic elements. 
Here we demonstrate that MinION(TM) reads, multiplexed using native barcoding, can be used in combination with short-read data, to fully complete a bacterial genome. The ability to complete multiple genomes, for which short-read data is already available, from a single MinION(TM) run is set to impact on our understanding of accessory genome content, plasmid diversity and genome rearrangements.


Files:
------

Assemblies:
		Genome.fasta		-	Circularised chromosome and plasmids A+B
		Chromosome.fasta	-	Circularised Chromosome       
		PlasmidA.fasta		-	Circularised Plasmid A	
		PlasmidB.fasta		-	Circularised Plasmid B
		
		
Figures:
		Figure1.pdf		-	Figure summarising read statistics for the 2D nanopore pass (red) and fail (green) reads.
		Figure2.pdf		-	Assembly alignment to reference genome visualisation alongside long/short read coverage plot.  
		Table1.pdf		-	Table summarising the BLASR analysis of nanopore 2D pass and demultiplexed 2D fail reads.
		Supp_Table1.pdf		-	Table summarising the BLASR analysis of demultiplexed nanopore non-target reads and unbarcoded reads.
		Supp_Table2.xlsx	-	Spreadsheet summarising the comparison between SNPs called by MAUVE alignment of assemblies created using long and short reads and SNPs called via mapping short reads to USA300_FPR3757. 
		Supp_Figure1.pdf	-	MAUVE alignment of the overlapping region included in the circularised single chromosomal contig aligned to USA300_FPR3757.  
		Supp_Figure2.pdf	-	MAUVE alignment of the overlapping region not included in the circularised single chromosomal contig aligned to USA300_FPR3757.  
		Supp_Figure3.pdf	-	CLUSTAL visualisation of the MUSCLE alignment between the two overlapping regions at the edge of the single chromosomal contig. 
		Supp_Figure4.pdf	-	Tablet visualisation of the nanopore long reads that span the overlapping regions at the edge of the circularised single chromosomal contig. 
		Supplementary_Analysis.pdf	-	PCR and Sanger sequencing analysis of large structural variants.
		
PCR Sequences:
		-	BarcodeSummary.tab 	- 	Summary of PCR sequence files.
		-	FR11197484.ab1
		-	FR11197484.scf
		-	FR11197484.seq
		-	FR11197484.unclipped.seq
		-	FR11197491.ab1
		-	FR11197491.scf
		-	FR11197491.seq
		-	FR11197491.unclipped.seq
		-	FR11197492.ab1
		-	FR11197492.scf
		-	FR11197492.seq
		-	FR11197492.unclipped.seq
		-	FR11197499.ab1
		-	FR11197499.scf
		-	FR11197499.seq
		-	FR11197499.unclipped.seq
		-	FR11197500.ab1
		-	FR11197500.scf
		-	FR11197500.seq
		-	FR11197500.unclipped.seq
		-	FR11197507.ab1
		-	FR11197507.scf
		-	FR11197507.seq
		-	FR11197507.unclipped.seq
		-	FR11197515.ab1
		-	FR11197515.scf
		-	FR11197515.seq
		-	FR11197515.unclipped.seq
		-	FR11197523.ab1
		-	FR11197523.scf
		-	FR11197523.seq
		-	FR11197523.unclipped.seq
		-	FR11197531.ab1
		-	FR11197531.scf
		-	FR11197531.seq
		-	FR11197531.unclipped.seq
		-	FR11197539.ab1
		-	FR11197539.scf
		-	FR11197539.seq
		-	FR11197539.unclipped.seq
		-	FR11197563.ab1
		-	FR11197563.scf
		-	FR11197563.seq
		-	FR11197563.unclipped.seq
		-	FR11197571.ab1
		-	FR11197571.scf
		-	FR11197571.seq
		-	FR11197571.unclipped.seq

Reads:
	Illumina:		
				2998-174_1.fastq.gz		-	Miseq paired short read fastq file for MHO_001
				2998-174_1._hiseq.fastq.gz	-	Hiseq paired short read fastq file for MHO_001
				2998-174_2.fastq.gz		-	Miseq paired short read fastq file for MHO_001
				2998-174_2.hiseq.fastq.gz	-	Miseq paired short read fastq file for MHO_001
	Nanopore:
				reads_fail_raw.fasta.gz		-	MinION fail (raw) long reads for MHO_001 in fasta format
				reads_pass.fasta.gz		-	MinION pass (demultiplexed) long reads for MHO_001 in fasta format
				raw_pass.gz			-	MinION 

	
Variant_Analysis:
		MH0_001.repeats.gff		-	Repeats regions in the chromosome of MHO_001 (gff format)
		MHO_001.vcf			-	Variant call file of MHO_001 illumina short reads mapped to MHO_001 chromosome.
		USA300_FPR3757.repeats.gff	-	Repeats regions in the chromosome of MHO_001 (gff format)
		USA300_FPR3757.vcf		-	Variant call file of MHO_001 illumina short reads mapped to USA300_FPR3757 chromosome.
